# Supplementary material for: An Exploration of Non-Coding RNAs in Extracellular Vesicles Delivered by Swine Anterior Pituitary
Source: Front Genet. 2021 Nov 29;12:772753. doi: 10.3389/fgene.2021.772753 (PMC8667663; doi:10.3389/fgene.2021.772753)
Supplement: Supplementary file 1 [file Table2.XLSX]

## Sheet: Sheet1
The information of total detected miRNA in exosomes from anterior pituitary
known miRNA	novel miRNA
ssc-miR-7-5p	novel_104
ssc-miR-148a-3p	novel_106
ssc-miR-375	novel_109
ssc-let-7f-5p	novel_11
ssc-miR-26a	novel_115
ssc-let-7a	novel_122
ssc-miR-30d	novel_123
ssc-miR-21-5p	novel_126
ssc-miR-381-3p	novel_133
ssc-miR-99a-5p	novel_147
ssc-let-7i-5p	novel_161
ssc-miR-129a-5p	novel_163
ssc-miR-127	novel_165
ssc-miR-149	novel_173
ssc-miR-143-3p	novel_177
ssc-miR-151-3p	novel_180
ssc-miR-200b	novel_181
ssc-let-7g	novel_19
ssc-let-7c	novel_195
ssc-miR-30a-5p	novel_196
ssc-miR-27b-3p	novel_203
ssc-miR-191	novel_208
ssc-let-7e	novel_210
ssc-miR-132	novel_212
ssc-miR-99b	novel_214
ssc-miR-101	novel_215
ssc-miR-574-3p	novel_216
ssc-miR-125b	novel_220
ssc-miR-532-5p	novel_222
ssc-miR-22-3p	novel_231
ssc-miR-7134-3p	novel_237
ssc-miR-128	novel_238
ssc-miR-100	novel_243
ssc-miR-135	novel_249
ssc-miR-136-3p	novel_250
ssc-miR-125a	novel_256
ssc-miR-323	novel_27
ssc-miR-23a	novel_270
ssc-miR-103	novel_274
ssc-miR-30c-5p	novel_278
ssc-miR-26b-5p	novel_28
ssc-miR-204	novel_280
ssc-miR-320	novel_287
ssc-miR-27a	novel_29
ssc-miR-95	novel_290
ssc-miR-30b-5p	novel_296
ssc-miR-374b-5p	novel_297
ssc-miR-23b	novel_31
ssc-miR-423-5p	novel_32
ssc-miR-148b-3p	novel_334
ssc-miR-429	novel_337
ssc-miR-708-3p	novel_340
ssc-miR-92b-3p	novel_347
ssc-miR-1271-5p	novel_348
ssc-miR-30e-5p	novel_349
ssc-miR-129a-3p	novel_351
ssc-miR-451	novel_355
ssc-miR-212	novel_356
ssc-miR-24-3p	novel_358
ssc-miR-98	novel_360
ssc-miR-28-3p	novel_368
ssc-miR-181a	novel_370
ssc-miR-328	novel_375
ssc-miR-126-3p	novel_42
ssc-miR-139-5p	novel_46
ssc-miR-29a-3p	novel_5
ssc-miR-423-3p	novel_54
ssc-miR-152	novel_56
ssc-miR-370	novel_58
ssc-miR-296-3p	novel_7
ssc-let-7d-5p	novel_80
ssc-miR-340	novel_84
ssc-miR-183	novel_88
ssc-miR-186-5p
ssc-miR-369
ssc-miR-140-3p
ssc-miR-92a
ssc-miR-382
ssc-miR-411
ssc-miR-758
ssc-miR-16
ssc-miR-432-5p
ssc-miR-744
ssc-miR-374a-3p
ssc-miR-218-5p
ssc-miR-425-5p
ssc-miR-145-5p
ssc-miR-222
ssc-miR-769-5p
ssc-miR-19b
ssc-miR-664-5p
ssc-miR-221-5p
ssc-miR-378
ssc-miR-361-5p
ssc-miR-363
ssc-miR-148a-5p
ssc-miR-500-3p
ssc-miR-339-5p
ssc-miR-299
ssc-miR-182
ssc-miR-141
ssc-miR-185
ssc-miR-425-3p
ssc-miR-452
ssc-miR-374a-5p
ssc-miR-9
ssc-miR-9-1
ssc-miR-721
ssc-miR-1285
ssc-miR-30e-3p
ssc-miR-181b
ssc-miR-181d-5p
ssc-miR-719
ssc-miR-1
ssc-miR-199a-3p
ssc-miR-199b-3p
ssc-miR-711
ssc-miR-199b-5p
ssc-miR-708-5p
ssc-miR-7134-5p
ssc-miR-150
ssc-miR-361-3p
ssc-miR-335
ssc-miR-499-5p
ssc-miR-699
ssc-miR-664-3p
ssc-miR-450c-5p
ssc-miR-126-5p
ssc-miR-107
ssc-miR-330
ssc-miR-6529
ssc-miR-142-5p
ssc-miR-681
ssc-miR-30a-3p
ssc-miR-505
ssc-miR-678
ssc-miR-15b
ssc-miR-4334-3p
ssc-miR-151-5p
ssc-miR-29c
ssc-miR-680
ssc-miR-181c
ssc-miR-29b
ssc-miR-715
ssc-miR-718
ssc-miR-660
ssc-miR-28-5p
ssc-miR-574-5p
ssc-miR-689
ssc-miR-199a-5p
ssc-miR-450a
ssc-miR-690
ssc-miR-490-3p
ssc-miR-192
ssc-miR-733
ssc-miR-691
ssc-miR-688
ssc-miR-542-3p
ssc-miR-493-3p
ssc-miR-342
ssc-miR-146a-5p
ssc-miR-137
ssc-miR-362
ssc-miR-706
ssc-miR-148b-5p
ssc-miR-455-5p
ssc-miR-1839-5p
ssc-miR-582-5p
ssc-miR-500-5p
ssc-miR-712
ssc-miR-9843-3p
ssc-miR-703
ssc-miR-714
ssc-miR-421-3p
ssc-miR-674
ssc-miR-725
ssc-miR-675
ssc-miR-735
ssc-miR-701
ssc-miR-808
ssc-miR-728
ssc-miR-31
ssc-miR-704
ssc-miR-628-5p
ssc-miR-20b
ssc-miR-130a
ssc-miR-331-5p
ssc-miR-697
ssc-miR-374b-3p
ssc-miR-677
ssc-miR-695
ssc-miR-732
ssc-miR-729
ssc-miR-713
ssc-miR-20a-5p
ssc-miR-709
ssc-miR-753
ssc-miR-673
ssc-miR-686
ssc-miR-762
ssc-miR-582-3p
ssc-let-7i-3p
ssc-miR-324
ssc-miR-450b-5p
ssc-miR-34a
ssc-miR-750
ssc-miR-815
ssc-miR-736
ssc-miR-17-5p
ssc-miR-741
ssc-miR-684
ssc-miR-761
ssc-miR-700
ssc-miR-685
ssc-miR-757
ssc-miR-710
ssc-miR-376a-3p
ssc-miR-730
ssc-miR-376c
ssc-miR-696
ssc-miR-775
ssc-miR-676
ssc-miR-376a-5p
ssc-miR-742
ssc-miR-698
ssc-miR-694
ssc-miR-106a
ssc-miR-672
ssc-miR-739
ssc-miR-749
ssc-miR-754
ssc-miR-679
ssc-miR-15a
ssc-miR-708
ssc-miR-693
ssc-miR-707
ssc-miR-153
ssc-miR-745
ssc-miR-687
ssc-miR-702
ssc-miR-802
ssc-miR-720
ssc-miR-727
ssc-miR-766
ssc-miR-746
ssc-miR-768
ssc-miR-807
ssc-miR-32
ssc-miR-748
ssc-miR-771
ssc-miR-202-5p
ssc-miR-723
ssc-miR-682
ssc-miR-797
ssc-miR-717
ssc-miR-683
ssc-miR-788
ssc-miR-671
ssc-miR-781
ssc-miR-763
ssc-miR-738
ssc-miR-776
ssc-miR-716
ssc-miR-751
ssc-miR-136-5p
ssc-miR-692
ssc-miR-792
ssc-miR-816
ssc-miR-782
ssc-miR-29a-5p
ssc-miR-670
ssc-miR-810
ssc-miR-793
ssc-miR-769
ssc-miR-772
ssc-miR-756
ssc-miR-731
ssc-miR-759
ssc-miR-726
ssc-miR-780
ssc-miR-764
ssc-miR-743
ssc-miR-809
ssc-miR-752
ssc-miR-774
ssc-miR-755
ssc-miR-760
ssc-miR-790
ssc-miR-770
ssc-miR-724
ssc-miR-740
ssc-miR-811
ssc-miR-801
ssc-miR-828
ssc-miR-813
ssc-miR-789
ssc-miR-777
ssc-miR-831
ssc-miR-794
ssc-miR-705
ssc-miR-734
ssc-miR-779
ssc-miR-804
ssc-miR-823
ssc-miR-799
ssc-miR-803
ssc-miR-737
ssc-miR-812
ssc-miR-747
ssc-miR-784
ssc-miR-806
ssc-miR-829
ssc-miR-722
ssc-miR-767
ssc-miR-773
ssc-miR-795
ssc-miR-819
ssc-miR-805
ssc-miR-820
ssc-miR-832
ssc-miR-833
ssc-miR-834
ssc-miR-787
ssc-miR-796
ssc-miR-814
ssc-miR-778
ssc-miR-785
ssc-miR-817
ssc-miR-825
ssc-miR-821
ssc-miR-824
ssc-miR-826
ssc-miR-786
ssc-miR-800
ssc-miR-827
ssc-miR-765
ssc-miR-791
ssc-miR-818
ssc-miR-822
ssc-miR-830
ssc-miR-783
ssc-miR-798
ssc-miR-835
