# Supplementary material for: An Exploration of Non-Coding RNAs in Extracellular Vesicles Delivered by Swine Anterior Pituitary
Source: Front Genet. 2021 Nov 29;12:772753. doi: 10.3389/fgene.2021.772753 (PMC8667663; doi:10.3389/fgene.2021.772753)
Supplement: Supplementary file 3 [file Table3.XLSX]

## Sheet: Sheet1
Annotated_lncRNA_ID	Chromosome	Start	End	Strand		Novel_lncRNA_ID	Chromosome	Start	End	Strand
XR_002339809.1	NC_010458.4	42935423	43062237	-		LNC_015028	NC_010461.5	125015990	125018116	+
XR_002336552.1	NC_010453.5	19040178	19056489	-		LNC_015029	NC_010461.5	125018353	125025073	+
XR_002346184.1	NC_010443.5	161878099	161984427	-		LNC_015026	NC_010461.5	125003485	125009607	+
NR_033705.1	NC_010449.5	86109966	86124428	-		LNC_015027	NC_010461.5	125008564	125009422	+
XR_002345819.1	NC_010449.5	58268480	58279665	+		LNC_015024	NC_010461.5	124884173	124885414	+
XR_002335588.1	NC_010451.4	26856977	26865940	-		LNC_015025	NC_010461.5	125001676	125002696	+
XR_002342059.1	NC_010444.4	103355143	103375171	-		LNC_015022	NC_010461.5	124883058	124885414	+
XR_297874.3	NC_010460.4	9175274	9187093	-		LNC_015023	NC_010461.5	124883068	124885414	+
XR_002345237.1	NC_010448.4	167856693	167861184	-		LNC_015020	NC_010461.5	124723271	124723722	+
XR_002336048.1	NC_010451.4	131738051	131768168	-		LNC_015021	NC_010461.5	124883058	124885414	+
XR_002341621.1	NC_010444.4	66314440	66329011	-		LNC_003902	NC_010446.5	597230	598914	+
XR_002339196.1	NC_010457.5	111291724	111303921	+		LNC_003903	NC_010446.5	598997	600302	+
XR_002336307.1	NC_010452.4	31115794	31140539	-		LNC_003900	NC_010446.5	614605	615172	+
XR_001308151.2	NC_010446.5	55232483	55240206	+		LNC_003901	NC_010446.5	597230	598914	+
XR_002341872.1	NC_010444.4	126539605	126547550	+		LNC_003906	NC_010446.5	682937	684518	+
XR_002343257.1	NC_010446.5	61285021	61327266	+		LNC_003907	NC_010446.5	1215042	1217474	+
XR_002342366.1	NC_010445.4	17760039	17778967	-		LNC_003904	NC_010446.5	606529	607313	+
XR_306773.3	NC_010455.5	31153614	31156339	+		LNC_003905	NC_010446.5	606529	607872	+
XR_002343227.1	NC_010446.5	45813527	45826383	-		LNC_008011	NC_010450.4	39548059	39553135	+
XR_002340306.1	NC_010460.4	18311628	18324124	+		LNC_008010	NC_010450.4	39547993	39553135	+
XR_002338911.1	NC_010456.5	45250179	45334807	+		LNC_003908	NC_010446.5	1215042	1220130	+
XR_002339349.1	NC_010457.5	104665870	104747688	-		LNC_003909	NC_010446.5	1582372	1583838	+
XR_002336246.1	NC_010452.4	20344684	20401547	+		LNC_008015	NC_010450.4	41844315	41845917	+
XR_002342293.1	NC_010445.4	8482579	8495162	-		LNC_008014	NC_010450.4	41833305	41838471	+
XR_002341673.1	NC_010444.4	70800647	70806675	-		LNC_008017	NC_010450.4	42201826	42203104	+
XR_002337102.1	NC_010454.4	20011581	20015045	+		LNC_008016	NC_010450.4	42201826	42203104	+
XR_002342767.1	NC_010445.4	102069048	102182738	-		LNC_000256	NC_010443.5	99044076	99048407	+
XR_002336412.1	NC_010452.4	60090733	60093434	-		LNC_013113	NC_010457.5	68059236	68060822	+
XR_002338191.1	NC_010455.5	74662879	74669293	+		LNC_012926	NC_010456.5	122848848	123068585	-
XR_001301101.2	NC_010456.5	100985569	100987146	-		LNC_014199	NC_010459.5	62600450	62608951	+
XR_002342291.1	NC_010445.4	8483562	8495142	-		LNC_014198	NC_010459.5	62600448	62608951	+
XR_002337083.1	NC_010454.4	18078171	18087058	-		LNC_014195	NC_010459.5	62149144	62150731	+
XR_002345332.1	NC_010448.4	45807117	45812319	-		LNC_014194	NC_010459.5	62107964	62115285	+
XR_002343267.1	NC_010446.5	65202289	65203552	-		LNC_014197	NC_010459.5	62570445	62575886	+
XR_001306646.2	NC_010443.5	268720232	268726527	+		LNC_014196	NC_010459.5	62570445	62572369	+
XR_002341217.1	NW_018085162.1	37085	39241	+		LNC_014191	NC_010459.5	61467178	61488510	+
XR_002342216.1	NC_010445.4	4628295	4643742	-		LNC_014190	NC_010459.5	59178961	59185002	+
XR_301235.3	NC_010443.5	187370095	187385016	-		LNC_014193	NC_010459.5	61742890	61747771	+
XR_301658.3	NC_010444.4	18448312	18461923	+		LNC_014192	NC_010459.5	61703263	61704217	+
XR_002345201.1	NC_010448.4	159798692	159819252	-		LNC_012690	NC_010456.5	48216329	48248811	-
XR_001306801.2	NC_010444.4	11923731	11924925	+		LNC_012691	NC_010456.5	48231520	48248849	-
XR_002346436.1	NC_010450.4	109398580	109453810	+		LNC_012692	NC_010456.5	48544099	48556503	-
XR_002336554.1	NC_010453.5	19034199	19040112	-		LNC_012693	NC_010456.5	48544099	48556507	-
XR_299664.3	NC_010461.5	83223468	83224720	+		LNC_012694	NC_010456.5	48544099	48556507	-
XR_298956.3	NC_010450.4	118198046	118203226	-		LNC_012695	NC_010456.5	48566392	48610748	-
XR_307378.3	NC_010456.5	19946487	19957224	-		LNC_012696	NC_010456.5	48566392	48611475	-
XR_002338951.1	NC_010456.5	56512051	56516386	+		LNC_012697	NC_010456.5	49149942	49172487	-
XR_002335717.1	NC_010451.4	52752982	52758857	-		LNC_012698	NC_010456.5	49149942	49174074	-
XR_002343500.1	NC_010446.5	106563408	106578834	+		LNC_012699	NC_010456.5	49292965	49319207	-
XR_002345410.1	NC_010448.4	63657675	63660882	+		LNC_009715	NC_010453.5	1459419	1463416	+
XR_002335845.1	NC_010451.4	85334278	85359275	+		LNC_000109	NC_010443.5	43201526	43215024	+
XR_002343943.1	NC_010447.5	15761619	15800148	+		LNC_000108	NC_010443.5	40152297	40180288	+
XR_002342893.1	NC_010445.4	13839450	13854569	-		LNC_009714	NC_010453.5	1425142	1477760	+
XR_001300083.2	NC_010446.5	130653459	130659849	-		LNC_000103	NC_010443.5	37792881	37794322	+
XR_002341917.1	NC_010444.4	137422899	137546661	+		LNC_000102	NC_010443.5	37682327	37761628	+
XR_002345861.1	NC_010449.5	64483732	64508913	-		LNC_000101	NC_010443.5	37682327	37761628	+
XR_002345233.1	NC_010448.4	167364387	167366042	+		LNC_000100	NC_010443.5	37219887	37231324	+
XR_001306758.2	NC_010444.4	8919231	8922581	+		LNC_000107	NC_010443.5	40147277	40180288	+
XR_001300163.2	NC_010455.5	29623905	29633016	+		LNC_000106	NC_010443.5	40147250	40180288	+
XR_002336922.1	NC_010454.4	1131113	1133364	-		LNC_000105	NC_010443.5	40147250	40180288	+
XR_002340682.1	NC_010461.5	107067893	107110871	+		LNC_000104	NC_010443.5	39913765	39954137	+
XR_002345247.1	NC_010448.4	168636740	168653778	+		LNC_008019	NC_010450.4	42682060	42700067	+
XR_002342368.1	NC_010445.4	17815822	17817370	-		LNC_009716	NC_010453.5	2774690	2775423	+
XR_002343977.1	NC_010447.5	21216625	21219959	+		LNC_012713	NC_010456.5	50529014	50541582	-
XR_304464.3	NC_010449.5	43373637	43571135	-		LNC_008018	NC_010450.4	42682060	42700067	+
XR_130489.4	NC_010445.4	49463080	49469094	+		LNC_009711	NC_010453.5	1421174	1477760	+
XR_002339476.1	NC_010457.5	52430617	52528692	+		LNC_014041	NC_010459.5	12066319	12080976	+
XR_001304647.2	NC_010456.5	72022430	72039953	-		LNC_009710	NC_010453.5	1421174	1458244	+
XR_002337064.1	NC_010454.4	14868288	14875148	+		LNC_014040	NC_010459.5	12064663	12082009	+
XR_299800.3	NC_010444.4	74063358	74067641	-		LNC_009713	NC_010453.5	1421277	1477760	+
XR_002341619.1	NC_010444.4	65343270	65360889	+		LNC_014047	NC_010459.5	14131570	14136363	+
XR_001306861.2	NC_010444.4	18448320	18471502	+		LNC_009712	NC_010453.5	1421200	1477760	+
XR_002339230.1	NC_010457.5	129012143	129014037	-		LNC_011034	NC_010455.5	50409433	50411398	+
XR_001302641.2	NC_010443.5	230340901	230346297	+		LNC_015367	NC_010462.3	9160942	9170572	+
XR_002341183.1	NW_018085095.1	110080	134972	+		LNC_013170	NC_010457.5	84786647	84813482	+
XR_001306776.2	NC_010444.4	9638488	9645166	+		LNC_014045	NC_010459.5	13848729	13855588	+
XR_002343215.1	NC_010446.5	42807105	42825765	+		LNC_011036	NC_010455.5	50447049	50477433	+
XR_001304646.2	NC_010456.5	72029841	72039951	-		LNC_014519	NC_010460.4	25975463	25976491	+
XR_002342306.1	NC_010443.5	7339328	7340621	+		LNC_012153	NC_010456.5	46481620	46487332	+
XR_002343874.1	NC_010447.5	6951825	6959615	-		LNC_008851	NC_010451.4	126463918	126464714	+
XR_298616.3	NC_010448.4	84697810	84707796	+		LNC_008998	NC_010451.4	33006458	33020252	-
XR_002345619.1	NC_010449.5	24232784	24233930	+		LNC_008013	NC_010450.4	41809625	41818897	+
XR_001300438.2	NC_010455.5	109632150	109638643	+		LNC_008447	NC_010450.4	112528176	112529778	-
XR_001298943.2	NC_010451.4	73792739	73925467	+		LNC_011259	NC_010455.5	146010174	146078848	+
XR_002343616.1	NC_010446.5	124656856	124700198	+		LNC_011258	NC_010455.5	146010174	146078775	+
XR_002343787.1	NC_010446.5	48524157	48557433	-		LNC_008012	NC_010450.4	39766382	39978692	+
XR_002344320.1	NC_010447.5	76932881	77016389	+		LNC_011251	NC_010455.5	140479387	140481702	+
XR_002345164.1	NC_010448.4	149282137	149296276	+		LNC_011250	NC_010455.5	139570706	139603482	+
XR_002345243.1	NC_010448.4	168367180	168380143	-		LNC_011253	NC_010455.5	140763278	140767453	+
XR_002340118.1	NC_010459.5	61547416	61554244	-		LNC_011252	NC_010455.5	140504704	140520139	+
XR_002343472.1	NC_010446.5	104258837	104353783	+		LNC_011255	NC_010455.5	140768906	140793617	+
XR_002338167.1	NC_010443.5	273581438	273582827	+		LNC_011254	NC_010455.5	140763400	140773118	+
XR_002337146.1	NC_010454.4	24172933	24192804	-		LNC_011257	NC_010455.5	146010173	146031726	+
XR_002339912.1	NC_010459.5	34484379	34582363	-		LNC_011256	NC_010455.5	145853545	145863289	+
XR_002344289.1	NC_010447.5	21528395	21549906	-		LNC_010029	NC_010453.5	78584058	78588527	-
XR_002342186.1	NC_010445.4	510549	534621	-		LNC_010028	NC_010453.5	78584058	78588527	-
XR_002336409.1	NC_010452.4	58078444	58107802	+		LNC_012152	NC_010456.5	46472267	46473812	+
XR_297633.3	NC_010454.4	4526068	4529313	+		LNC_010021	NC_010453.5	77515607	77529445	-
XR_303634.3	NC_010447.5	89479424	89490051	+		LNC_010020	NC_010453.5	77512354	77529706	-
XR_304410.3	NC_010449.5	32296077	32338320	-		LNC_010023	NC_010453.5	78394236	78398518	-
XR_001304090.2	NC_010450.4	135106301	135130438	-		LNC_010022	NC_010453.5	77515607	77529445	-
XR_297968.3	NC_010443.5	123461315	123547946	+		LNC_010025	NC_010453.5	78492520	78494187	-
XR_002342054.1	NC_010444.4	100467013	100483151	+		LNC_008996	NC_010451.4	32814798	32925606	-
XR_309047.3	NC_010460.4	32644445	32646659	+		LNC_010027	NC_010453.5	78584058	78588480	-
NR_021488.1	NC_010449.5	121656253	121660495	+		LNC_010026	NC_010453.5	78496031	78497470	-
XR_002341366.1	NC_010444.4	1482	3599	+		LNC_012794	NC_010456.5	74120062	74186382	-
XR_002341500.1	NC_010444.4	23027900	23095128	+		LNC_004275	NC_010446.5	126680923	126706468	+
XR_002340088.1	NC_010459.5	5154017	5158242	-		LNC_008997	NC_010451.4	32814798	32925606	-
XR_002343870.1	NC_010447.5	6283425	6290505	-		LNC_007218	NC_010449.5	55207403	55210017	+
XR_002344955.1	NC_010448.4	85643132	85649591	+		LNC_004274	NC_010446.5	126680922	126698915	+
XR_002343560.1	NC_010446.5	115638132	115639371	-		LNC_014301	NC_010459.5	37285418	37334121	-
XR_002344975.1	NC_010448.4	95838394	95839384	-		LNC_007219	NC_010449.5	55256720	55258630	+
XR_001305071.2	NC_010444.4	74063358	74067641	-		LNC_010203	NC_010454.4	24203912	24210103	+
XR_002341038.1	NW_018084901.1	1014649	1038731	+		LNC_012151	NC_010456.5	46472265	46473812	+
XR_002343644.1	NC_010446.5	128881112	128894867	+		LNC_010202	NC_010454.4	24094144	24094822	+
XR_002343530.1	NC_010446.5	110780479	110813250	-		LNC_010205	NC_010454.4	24280662	24293015	+
XR_002335757.1	NC_010451.4	57590017	57610671	+		LNC_010204	NC_010454.4	24280662	24293015	+
XR_001308290.2	NC_010446.5	82794800	82802341	+		LNC_014854	NC_010461.5	50159916	50274097	+
XR_002336942.1	NC_010454.4	2455970	2478138	-		LNC_009135	NC_010451.4	72445508	72452446	-
XR_001307213.2	NC_010444.4	135078263	135079464	+		LNC_014856	NC_010461.5	51157512	51162659	+
XR_002341109.1	NW_018084979.1	926767	933341	+		LNC_014857	NC_010461.5	51755945	51759361	+
XR_002344068.1	NC_010443.5	86909897	86959255	-		LNC_014850	NC_010461.5	49352415	49356840	+
XR_001301290.2	NC_010456.5	139844136	139845539	-		LNC_010207	NC_010454.4	25142772	25152297	+
XR_002346024.1	NC_010449.5	104007813	104037100	+		LNC_014852	NC_010461.5	49494291	49496166	+
XR_002343431.1	NC_010446.5	95211159	95219133	+		LNC_009134	NC_010451.4	72445508	72452446	-
XR_002336236.1	NC_010452.4	17485210	17497034	-		LNC_007212	NC_010449.5	53526098	53527253	+
XR_001306506.2	NC_010447.5	6346446	6351236	+		LNC_010206	NC_010454.4	25142772	25152284	+
XR_002339013.1	NC_010457.5	66558441	66649390	-		LNC_014858	NC_010461.5	51767880	51771179	+
XR_001308402.2	NC_010446.5	101083811	101090824	-		LNC_009137	NC_010451.4	73156323	73168561	-
XR_002341046.1	NW_018084954.1	197848	215484	+		LNC_007213	NC_010449.5	53526759	53527877	+
XR_002341352.1	NW_018085355.1	19304	20652	+		LNC_012150	NC_010456.5	46012271	46016554	+
XR_001302424.2	NC_010460.4	45473363	45477416	-		LNC_010209	NC_010454.4	25596524	25609679	+
XR_002344947.1	NC_010448.4	84417303	84429479	+		LNC_009136	NC_010451.4	73075013	73155944	-
XR_002337423.1	NC_010454.4	61316072	61319117	+		LNC_007379	NC_010449.5	103096438	103111513	+
XR_002343544.1	NC_010446.5	115013970	115023882	-		LNC_007378	NC_010449.5	100586556	100639007	+
XR_002344919.1	NC_010448.4	77449078	77450289	+		LNC_010208	NC_010454.4	25142772	25152777	+
XR_002336559.1	NC_010453.5	44186387	44219087	+		LNC_007375	NC_010449.5	100501806	100510128	+
XR_002342934.1	NC_010445.4	42978312	42988836	-		LNC_007374	NC_010449.5	100411253	100429684	+
XR_298231.3	NC_010445.4	59416681	59426790	-		LNC_007377	NC_010449.5	100553557	100639007	+
XR_002337884.1	NC_010455.5	138096994	138109732	-		LNC_007376	NC_010449.5	100503186	100510128	+
XR_002341425.1	NC_010444.4	4901939	4904961	-		LNC_007371	NC_010449.5	99948825	99954401	+
XR_002339025.1	NC_010457.5	44900759	44917836	-		LNC_007370	NC_010449.5	98813117	98820011	+
XR_002341294.1	NW_018085262.1	6520	13402	-		LNC_007373	NC_010449.5	100411253	100423919	+
XR_002338400.1	NC_010456.5	135084486	135099031	-		LNC_007372	NC_010449.5	100411253	100421561	+
XR_002340563.1	NC_010461.5	109372270	109373700	+		LNC_000819	NC_010443.5	21231309	21232061	-
XR_002343672.1	NC_010446.5	618310	621618	+		LNC_000818	NC_010443.5	19764588	19773067	-
XR_002339416.1	NC_010457.5	72696676	72750151	+		LNC_001432	NC_010443.5	240860163	240918401	-
XR_001306631.2	NC_010443.5	268093763	268117204	-		LNC_001433	NC_010443.5	240860163	240918401	-
XR_002337286.1	NC_010443.5	252435029	252452995	-		LNC_001434	NC_010443.5	240860163	240918401	-
XR_002336363.1	NC_010452.4	49942914	49964312	+		LNC_001435	NC_010443.5	241671473	241743777	-
XR_002341065.1	NW_018084968.1	836140	836708	+		LNC_001436	NC_010443.5	241671473	241743805	-
XR_001303119.2	NC_010443.5	273498269	273502695	+		LNC_001437	NC_010443.5	242032729	242051967	-
XR_002336238.1	NC_010452.4	17485210	17497060	-		LNC_000811	NC_010443.5	16274799	16317451	-
XR_002341018.1	NW_018084901.1	95959	99197	+		LNC_000810	NC_010443.5	16274799	16317451	-
XR_001308292.2	NC_010446.5	82734559	82759932	+		LNC_000813	NC_010443.5	16341572	16354471	-
XR_002337669.1	NC_010455.5	71762284	71779903	+		LNC_000812	NC_010443.5	16283088	16317451	-
XR_002336171.1	NC_010452.4	694335	725378	-		LNC_000815	NC_010443.5	18620071	18764503	-
XR_002342412.1	NC_010445.4	28934156	28988588	+		LNC_000814	NC_010443.5	16406232	16446857	-
XR_002346613.1	NC_010450.4	30988366	31134331	-		LNC_000817	NC_010443.5	19660902	19665048	-
XR_002337864.1	NC_010443.5	270190985	270219510	-		LNC_000816	NC_010443.5	19659844	19666197	-
XR_002335691.1	NC_010451.4	48272279	48357034	-		LNC_006112	NC_010448.4	127975200	127990457	+
XR_002342260.1	NC_010445.4	6543846	6545854	-		LNC_011648	NC_010455.5	83469845	83482432	-
XR_002344720.1	NC_010448.4	54264840	54266889	+		LNC_006113	NC_010448.4	127975216	127990457	+
XR_002341447.1	NC_010444.4	7783952	7793413	+		LNC_011646	NC_010455.5	83436362	83474787	-
XR_002343864.1	NC_010443.5	78013590	78017842	-		LNC_011647	NC_010455.5	83455450	83482117	-
XR_002337762.1	NC_010455.5	117385098	117404547	-		LNC_011644	NC_010455.5	83431665	83434096	-
XR_001297833.2	NC_010449.5	32096452	32110033	+		LNC_011645	NC_010455.5	83436362	83459894	-
XR_002335630.1	NC_010451.4	39470654	39473404	-		LNC_011642	NC_010455.5	82680550	82727148	-
XR_002343838.1	NC_010443.5	77694902	77696055	+		LNC_006110	NC_010448.4	127938492	127952194	+
XR_002338152.1	NC_010443.5	273498257	273502695	+		LNC_011640	NC_010455.5	82346569	82348143	-
XR_002346039.1	NC_010449.5	116732178	116747870	+		LNC_011641	NC_010455.5	82680550	82727148	-
XR_002339112.1	NC_010443.5	151856602	151865738	-		LNC_004482	NC_010446.5	77624996	77638225	-
XR_300534.3	NC_010445.4	8941984	8947519	+		LNC_004483	NC_010446.5	77624996	77638322	-
XR_001301987.2	NC_010459.5	1687533	1692602	+		LNC_004480	NC_010446.5	77099574	77102346	-
XR_002340537.1	NC_010461.5	10427069	10438287	+		LNC_004481	NC_010446.5	77624996	77637979	-
XR_116071.3	NC_010449.5	116784929	116787100	-		LNC_004486	NC_010446.5	78099072	78162954	-
XR_002340897.1	NC_010462.3	5946851	5983610	+		LNC_004487	NC_010446.5	78124846	78162941	-
XR_002338507.1	NC_010456.5	1952506	1967655	+		LNC_004484	NC_010446.5	77905461	77943338	-
XR_002341465.1	NC_010444.4	9062508	9064090	-		LNC_004485	NC_010446.5	78099072	78162940	-
XR_002342204.1	NC_010445.4	3941855	3945666	+		LNC_006116	NC_010448.4	129256116	129257647	+
XR_002337195.1	NC_010454.4	34281408	34287640	+		LNC_004488	NC_010446.5	79781933	79784363	-
XR_002340128.1	NC_010459.5	54817704	54861109	+		LNC_004489	NC_010446.5	79814214	79828405	-
XR_002339060.1	NC_010443.5	81170730	81268604	-		LNC_012156	NC_010456.5	46601905	46622512	+
XR_001301625.2	NC_010457.5	120746811	120755707	-		LNC_013893	NC_010458.4	20535706	20540821	-
XR_002344697.1	NC_010448.4	52098570	52100347	+		LNC_006117	NC_010448.4	129520400	129579281	+
XR_002337338.1	NC_010454.4	51999504	52016592	+		LNC_006035	NC_010448.4	94844887	94853340	+
XR_002345480.1	NC_010448.4	153213252	153357164	+		LNC_006114	NC_010448.4	128323807	128324627	+
XR_002336533.1	NC_010453.5	14728270	14953801	-		LNC_006034	NC_010448.4	94806673	94814338	+
XR_002341443.1	NC_010444.4	6749941	6794116	+		LNC_006115	NC_010448.4	128434879	128436652	+
XR_002342922.1	NC_010445.4	38668605	38688971	-		LNC_006037	NC_010448.4	95382334	95387084	+
XR_002346393.1	NC_010450.4	69531535	69584896	+		LNC_012874	NC_010456.5	108401797	108408981	-
XR_002341890.1	NC_010444.4	131046929	131095171	-		LNC_006036	NC_010448.4	94844887	94864143	+
XR_002346985.1	NC_010451.4	30148331	30259933	-		LNC_006031	NC_010448.4	94806453	94809812	+
XR_001303188.2	NC_010444.4	59636095	59646974	+		LNC_012155	NC_010456.5	46601905	46622512	+
XR_002343836.1	NC_010443.5	77608027	77609962	+		LNC_006030	NC_010448.4	94805906	94809616	+
XR_002343518.1	NC_010446.5	110425166	110434989	+		LNC_006033	NC_010448.4	94806673	94814338	+
XR_002343133.1	NC_010446.5	16354156	16357220	-		LNC_005035	NC_010447.5	74868588	74881230	+
XR_002341019.1	NW_018084901.1	96431	99197	+		LNC_006032	NC_010448.4	94806453	94814338	+
XR_002336966.1	NC_010454.4	4287489	4291372	+		LNC_007599	NC_010449.5	41434088	41456180	-
XR_002347118.1	NC_010451.4	78624560	78648222	+		LNC_007036	NC_010449.5	20911186	20911596	+
XR_307451.3	NC_010456.5	40943932	40950610	+		LNC_013030	NC_010457.5	29705008	29711097	+
XR_001304730.2	NC_010458.4	21304322	21323268	-		LNC_013112	NC_010457.5	67205192	67320665	+
XR_002338136.1	NC_010455.5	144629674	144851194	-		LNC_007037	NC_010449.5	21128046	21143387	+
XR_002337518.1	NC_010455.5	30024942	30028813	+		LNC_007591	NC_010449.5	39227894	39228338	-
XR_002336611.1	NC_010453.5	3188560	3217443	-		LNC_007590	NC_010449.5	38757994	38760689	-
XR_297162.3	NC_010447.5	64105001	64105896	-		LNC_007593	NC_010449.5	39384396	39411186	-
XR_002338896.1	NC_010456.5	141713131	141741455	+		LNC_007592	NC_010449.5	39227894	39229359	-
XR_002342226.1	NC_010445.4	5431234	5438069	+		LNC_007595	NC_010449.5	39387576	39390488	-
XR_304390.3	NC_010449.5	28765547	28766251	+		LNC_007034	NC_010449.5	19609369	19629904	+
XR_002343772.1	NC_010446.5	84808688	84812744	+		LNC_007597	NC_010449.5	39389215	39397323	-
XR_001308310.2	NC_010446.5	89401216	89411646	-		LNC_007596	NC_010449.5	39389215	39397320	-
XR_002346863.1	NC_010450.4	122550964	122706023	-		LNC_003289	NC_010445.4	92156463	92212557	+
XR_304481.3	NC_010449.5	58268457	58279665	+		LNC_003288	NC_010445.4	92107788	92145480	+
XR_002346832.1	NC_010450.4	112553645	112554983	+		LNC_007035	NC_010449.5	19609892	19629904	+
XR_002337791.1	NC_010455.5	124836206	124901819	-		LNC_009629	NC_010452.4	47978490	48022757	-
XR_002340887.1	NC_010461.5	110962837	110967246	-		LNC_009628	NC_010452.4	47212137	47221379	-
XR_002345999.1	NC_010449.5	95166080	95197669	-		LNC_009999	NC_010453.5	68443033	68469960	-
XR_002344558.1	NC_010448.4	27794445	27799322	+		LNC_009998	NC_010453.5	68408181	68469970	-
XR_305804.3	NC_010452.4	14544284	14551457	-		LNC_003281	NC_010445.4	80675011	80683235	+
XR_002336224.1	NC_010452.4	13673167	13682434	+		LNC_003280	NC_010445.4	79770385	79913776	+
XR_002344734.1	NC_010448.4	55457815	55461581	+		LNC_003283	NC_010445.4	80989808	80994558	+
XR_002336531.1	NC_010453.5	14184136	14320088	+		LNC_003282	NC_010445.4	80759841	80791111	+
XR_002340519.1	NC_010460.4	48601303	48609461	+		LNC_003285	NC_010445.4	85712234	85742357	+
XR_002335906.1	NC_010451.4	106005584	106129904	+		LNC_003284	NC_010445.4	81022913	81025309	+
XR_002342196.1	NC_010445.4	1645462	1666096	+		LNC_003287	NC_010445.4	92095000	92100383	+
XR_302389.3	NC_010445.4	72756120	72793810	-		LNC_003286	NC_010445.4	85945367	85947538	+
XR_001298090.2	NC_010452.4	17442245	17468510	-		LNC_008572	NC_010451.4	12155987	12278119	+
XR_002337878.1	NC_010455.5	137641537	137648889	+		LNC_008573	NC_010451.4	12313292	12322917	+
XR_001300716.2	NC_010458.4	26658795	26670460	+		LNC_008570	NC_010451.4	12125948	12138947	+
XR_002336555.1	NC_010453.5	18882747	18886928	-		LNC_008571	NC_010451.4	12140549	12166252	+
XR_002342114.1	NC_010444.4	120897432	120907520	+		LNC_008576	NC_010451.4	12322676	12390412	+
XR_303112.3	NC_010446.5	94252716	94263977	+		LNC_007030	NC_010449.5	19489388	19498346	+
XR_002342212.1	NC_010445.4	4373200	4381052	-		LNC_008574	NC_010451.4	12313362	12318350	+
XR_002346625.1	NC_010450.4	35814147	35855461	+		LNC_008575	NC_010451.4	12313422	12318350	+
XR_001297906.2	NC_010449.5	59412344	59423429	+		LNC_013118	NC_010457.5	71561300	71579746	+
XR_002338075.1	NC_010455.5	203188708	203203790	-		LNC_008578	NC_010451.4	12391518	12432205	+
XR_001303098.2	NC_010443.5	272077328	272080463	-		LNC_007031	NC_010449.5	19489388	19502486	+
XR_130811.4	NC_010450.4	105197311	105198419	-		LNC_013119	NC_010457.5	71561344	71612207	+
XR_002343681.1	NC_010446.5	182684	186568	-		LNC_000741	NC_010443.5	269315349	269332355	+
XR_002346665.1	NC_010450.4	53780853	53813721	+		LNC_000740	NC_010443.5	269313795	269332355	+
XR_002343532.1	NC_010446.5	110662732	110680527	+		LNC_000743	NC_010443.5	269387992	269391507	+
XR_002338110.1	NC_010443.5	272959390	272960888	+		LNC_000742	NC_010443.5	269315908	269332355	+
XR_002336863.1	NC_010454.4	59422178	59430372	-		LNC_000745	NC_010443.5	269829699	269831433	+
XR_002343687.1	NC_010446.5	33002519	33006049	+		LNC_000744	NC_010443.5	269392622	269401322	+
XR_002343992.1	NC_010447.5	24018489	24068786	+		LNC_000747	NC_010443.5	269984396	269985483	+
XR_002343552.1	NC_010446.5	115589853	115632243	+		LNC_000746	NC_010443.5	269975729	269980886	+
XR_002337950.1	NC_010455.5	31053425	31118470	+		LNC_000749	NC_010443.5	269986411	269995386	+
XR_001304436.2	NC_010454.4	53541661	53547921	-		LNC_000748	NC_010443.5	269986411	269995386	+
XR_002342329.1	NC_010445.4	11863094	11869395	+		LNC_005999	NC_010448.4	89235214	89237060	+
XR_002341374.1	NC_010444.4	155456	156521	+		LNC_005998	NC_010448.4	89108182	89118797	+
XR_002341920.1	NC_010444.4	137431402	137442837	+		LNC_011701	NC_010455.5	106559710	106636978	-
XR_002345291.1	NC_010448.4	243922	248400	+		LNC_013036	NC_010457.5	31397857	31502564	+
XR_002346714.1	NC_010450.4	71533983	71541992	+		LNC_002523	NC_010444.4	65776571	65780040	-
XR_002346475.1	NC_010450.4	130468834	130488341	-		LNC_002522	NC_010444.4	65515274	65594207	-
XR_002338824.1	NC_010456.5	81686931	81699060	+		LNC_002521	NC_010444.4	65200903	65203391	-
XR_002336701.1	NC_010453.5	49446057	49487430	+		LNC_002520	NC_010444.4	65196959	65200225	-
XR_002338713.1	NC_010456.5	80185675	80191297	-		LNC_002527	NC_010444.4	65941104	65941552	-
XR_002336912.1	NC_010454.4	684966	687568	-		LNC_002526	NC_010444.4	65914165	65915407	-
XR_001306433.2	NC_010443.5	194017675	194030829	+		LNC_002525	NC_010444.4	65814745	65827887	-
XR_308345.3	NC_010458.4	6170442	6214121	+		LNC_002524	NC_010444.4	65795282	65797598	-
XR_002338061.1	NC_010455.5	60655620	60663892	+		LNC_012845	NC_010456.5	99929253	100024861	-
XR_002346754.1	NC_010450.4	82864967	82908336	+		LNC_007528	NC_010449.5	25640170	25679305	-
XR_001305237.2	NC_010447.5	8311965	8313144	+		LNC_002529	NC_010444.4	66108295	66108891	-
XR_002338898.1	NC_010456.5	141715106	141741455	+		LNC_002528	NC_010444.4	65941104	65941556	-
XR_002345812.1	NC_010449.5	55834636	55840551	-		LNC_012841	NC_010456.5	92409489	92428820	-
XR_002338706.1	NC_010456.5	124134160	124150804	+		LNC_012840	NC_010456.5	92409489	92425157	-
XR_001304741.2	NC_010444.4	66321833	66329011	-		LNC_012843	NC_010456.5	99578265	99628392	-
XR_002338547.1	NC_010456.5	47799778	47809893	+		LNC_007529	NC_010449.5	27245166	27248355	-
XR_002340278.1	NC_010460.4	48265310	48266418	-		LNC_003133	NC_010445.4	41896712	41918608	+
XR_002343369.1	NC_010446.5	86129414	86131333	+		LNC_003132	NC_010445.4	41423754	41437201	+
XR_002344538.1	NC_010448.4	17433292	17451683	+		LNC_003131	NC_010445.4	41297320	41303986	+
XR_002339797.1	NC_010458.4	16573962	16593399	-		LNC_003130	NC_010445.4	41214290	41225253	+
XR_001304759.2	NC_010458.4	30425992	30435130	-		LNC_003137	NC_010445.4	42028887	42051726	+
XR_002336625.1	NC_010453.5	4694543	4731691	-		LNC_003136	NC_010445.4	42028887	42049143	+
XR_002340212.1	NC_010460.4	33191914	33198623	+		LNC_003135	NC_010445.4	41955229	41971023	+
XR_304618.3	NC_010449.5	89957988	90002528	-		LNC_003134	NC_010445.4	41945858	41966978	+
XR_002335510.1	NC_010443.5	189110606	189151870	+		LNC_003139	NC_010445.4	42028887	42052737	+
XR_002346575.1	NC_010443.5	169665110	169676127	-		LNC_003138	NC_010445.4	42028887	42052737	+
XR_001300380.2	NC_010455.5	93352788	93356694	+		LNC_013035	NC_010457.5	31252193	31260639	+
XR_002340214.1	NC_010460.4	55519729	55523449	-		LNC_009199	NC_010451.4	103316207	103327935	-
XR_002346469.1	NC_010450.4	118188370	118199070	+		LNC_009198	NC_010451.4	102920036	102923421	-
XR_002345780.1	NC_010449.5	52332003	52353934	-		LNC_008716	NC_010451.4	66397795	66435565	+
XR_002340852.1	NC_010461.5	84903297	84922577	-		LNC_008717	NC_010451.4	66772598	66776009	+
XR_002340636.1	NC_010461.5	34765625	34823992	-		LNC_005199	NC_010447.5	9207481	9225851	-
XR_002335693.1	NC_010451.4	48370907	48405755	-		LNC_005198	NC_010447.5	8922726	8927495	-
XR_002341552.1	NC_010444.4	40609502	40617056	-		LNC_008712	NC_010451.4	65783791	65803540	+
XR_002339756.1	NC_010458.4	48498300	48504693	-		LNC_008713	NC_010451.4	65783791	65821657	+
XR_002336128.1	NC_010452.4	18225521	18276728	+		LNC_008710	NC_010451.4	64883845	64894774	+
XR_309220.3	NC_010461.5	45856343	45880197	+		LNC_008711	NC_010451.4	64883845	64894774	+
XR_002344512.1	NC_010448.4	13361492	13368606	-		LNC_005193	NC_010447.5	7777050	7813572	-
XR_002347031.1	NC_010451.4	72079729	72161280	+		LNC_005192	NC_010447.5	7659680	7670048	-
NR_045192.1	NW_018084833.1	1058413	1063957	+		LNC_005191	NC_010447.5	7647398	7669983	-
XR_001303789.2	NC_010448.4	142007984	142371217	-		LNC_005190	NC_010447.5	7622635	7670048	-
XR_002342060.1	NC_010444.4	102591588	103253058	+		LNC_005197	NC_010447.5	8735457	8738805	-
XR_002342989.1	NC_010445.4	76306959	76320767	-		LNC_005196	NC_010447.5	8735457	8738805	-
XR_300811.3	NC_010443.5	75458244	75490563	+		LNC_005195	NC_010447.5	7802583	7883520	-
XR_001304819.2	NC_010460.4	6463037	6466246	-		LNC_005194	NC_010447.5	7777050	7935328	-
XR_001300453.2	NC_010455.5	117847405	117868098	+		LNC_002428	NC_010444.4	42283360	42292997	-
XR_002336831.1	NC_010454.4	54296988	54544619	-		LNC_002429	NC_010444.4	44740146	44755250	-
XR_306086.3	NC_010453.5	5482895	5486849	-		LNC_002426	NC_010444.4	42030597	42033559	-
XR_002335524.1	NC_010451.4	6663723	6666002	-		LNC_002427	NC_010444.4	42030849	42033382	-
XR_308406.3	NC_010458.4	34858476	34874745	+		LNC_002424	NC_010444.4	41982358	42024230	-
XR_002340365.1	NC_010460.4	17832553	17947568	+		LNC_002425	NC_010444.4	42003919	42025310	-
XR_002339667.1	NC_010458.4	64094338	64142234	-		LNC_002422	NC_010444.4	41904758	41948907	-
XR_002344276.1	NC_010447.5	93441683	93446743	+		LNC_002423	NC_010444.4	41904758	41977442	-
XR_001303139.2	NC_010444.4	5480791	5488639	+		LNC_002420	NC_010444.4	41030335	41040129	-
XR_002336194.1	NC_010452.4	10156732	10188420	+		LNC_002421	NC_010444.4	41830024	41964899	-
XR_001301904.2	NC_010458.4	63133343	63182128	-		LNC_011616	NC_010455.5	73638649	73667905	-
XR_002340161.1	NC_010459.5	43792888	43797284	-		LNC_005429	NC_010447.5	62459225	62465508	-
XR_002343716.1	NC_010446.5	100435552	100452440	+		LNC_005428	NC_010447.5	62106841	62121378	-
XR_002337684.1	NC_010455.5	73864516	73880592	+		LNC_008666	NC_010451.4	44253296	44279327	+
XR_002340388.1	NC_010460.4	19762226	19764418	+		LNC_008667	NC_010451.4	44278280	44299357	+
XR_002339200.1	NC_010443.5	226468603	226501495	+		LNC_008664	NC_010451.4	44223359	44242307	+
XR_002336553.1	NC_010453.5	19072606	19090962	-		LNC_005423	NC_010447.5	59915177	59935579	-
XR_002344383.1	NC_010447.5	96679618	96702698	-		LNC_008665	NC_010451.4	44224412	44242307	+
XR_002344813.1	NC_010448.4	59271219	59274541	+		LNC_005422	NC_010447.5	59520834	59523720	-
XR_001300415.2	NC_010455.5	98462466	98472491	+		LNC_008662	NC_010451.4	44167427	44176557	+
XR_002335677.1	NC_010451.4	46550281	46558965	+		LNC_010086	NC_010454.4	2149002	2150768	+
XR_001305188.2	NC_010444.4	59236211	59237261	+		LNC_005421	NC_010447.5	57763756	57767098	-
XR_002339800.1	NC_010458.4	71588193	71591640	+		LNC_008663	NC_010451.4	44171611	44176557	+
XR_002345311.1	NC_010448.4	29299819	29312595	+		LNC_005420	NC_010447.5	57763756	57767098	-
XR_002338419.1	NC_010456.5	107542524	107564469	-		LNC_008192	NC_010450.4	125044431	125133040	+
XR_002346463.1	NC_010450.4	112181098	112185705	-		LNC_005427	NC_010447.5	61358157	61361428	-
XR_002338732.1	NC_010456.5	128402524	128437039	+		LNC_008661	NC_010451.4	44150700	44165129	+
XR_002342268.1	NC_010445.4	7639976	7640968	-		LNC_005426	NC_010447.5	60149011	60269768	-
XR_002339247.1	NC_010457.5	30794471	30795802	+		LNC_005425	NC_010447.5	60149011	60269768	-
XR_002345184.1	NC_010448.4	158080227	158085331	-		LNC_005424	NC_010447.5	60149011	60243995	-
XR_002338860.1	NC_010456.5	42208643	42221283	+		LNC_004248	NC_010446.5	117865799	117873035	+
XR_002339802.1	NC_010458.4	71591700	71624854	+		LNC_004249	NC_010446.5	118106825	118125263	+
XR_001307587.2	NC_010445.4	52648645	52651969	+		LNC_011006	NC_010455.5	38582627	38883539	+
XR_304957.3	NC_010450.4	77684720	77690559	-		LNC_011007	NC_010455.5	38582663	38656953	+
XR_001300667.2	NC_010455.5	196371395	196387976	+		LNC_011000	NC_010455.5	35989352	35996874	+
XR_302924.3	NC_010446.5	50332475	50335496	+		LNC_011001	NC_010455.5	35989352	35996874	+
XR_002345681.1	NC_010449.5	31463323	31475123	+		LNC_011002	NC_010455.5	37576853	38016518	+
XR_002345027.1	NC_010448.4	101145447	101211391	-		LNC_011003	NC_010455.5	38187455	38327166	+
XR_002339686.1	NC_010458.4	38100282	38105137	+		LNC_004240	NC_010446.5	117328735	117381170	+
XR_305553.3	NC_010451.4	76324550	76349261	-		LNC_004241	NC_010446.5	117507907	117511195	+
XR_002335663.1	NC_010451.4	45686221	45706772	-		LNC_004242	NC_010446.5	117692530	117803248	+
XR_002340568.1	NC_010461.5	98181430	98184212	+		LNC_004243	NC_010446.5	117692536	117803248	+
XR_002345329.1	NC_010448.4	44603492	44609395	-		LNC_004244	NC_010446.5	117700980	117803248	+
XR_001306687.2	NC_010444.4	2375167	2377156	-		LNC_004245	NC_010446.5	117700996	117720960	+
XR_002345405.1	NC_010448.4	62762820	62790995	-		LNC_004246	NC_010446.5	117700996	117775497	+
XR_002346010.1	NC_010449.5	96906238	96942297	-		LNC_004247	NC_010446.5	117852992	117863725	+
XR_002336136.1	NC_010452.4	42220089	42244914	-		LNC_010234	NC_010454.4	34622728	34629667	+
XR_002342645.1	NC_010445.4	79597029	79602688	+		LNC_010235	NC_010454.4	34622728	34629667	+
XR_002341395.1	NC_010444.4	1986492	1987937	-		LNC_010236	NC_010454.4	34692103	34694363	+
XR_302445.3	NC_010445.4	80329969	80330861	-		LNC_010237	NC_010454.4	34745241	34757614	+
XR_002343375.1	NC_010446.5	88806190	88811931	+		LNC_010230	NC_010454.4	34507949	34512192	+
XR_002336039.1	NC_010443.5	214837248	214931011	-		LNC_010231	NC_010454.4	34600126	34602115	+
XR_002339762.1	NC_010458.4	39958627	40014042	+		LNC_001199	NC_010443.5	153988064	154031133	-
XR_002345305.1	NC_010448.4	15520576	15698899	+		LNC_001198	NC_010443.5	149737623	149773235	-
XR_002337945.1	NC_010455.5	31053371	31104833	+		LNC_001197	NC_010443.5	149737623	149773231	-
XR_001302688.2	NC_010461.5	98642768	98655647	+		LNC_001196	NC_010443.5	148994034	148995512	-
XR_002338597.1	NC_010456.5	48058632	48076504	+		LNC_001195	NC_010443.5	147568621	147652160	-
XR_304333.3	NC_010449.5	21559156	21564456	+		LNC_001194	NC_010443.5	147568621	147652160	-
XR_002347075.1	NC_010451.4	102434526	102498289	+		LNC_001193	NC_010443.5	145707419	145719143	-
XR_002340060.1	NC_010459.5	39322205	39327343	-		LNC_001192	NC_010443.5	145569394	145572728	-
XR_002346435.1	NC_010450.4	101322911	101323418	+		LNC_001191	NC_010443.5	145555813	145606976	-
XR_297711.3	NC_010455.5	71908633	71917720	-		LNC_001190	NC_010443.5	145359727	145371577	-
XR_002337145.1	NC_010454.4	23394695	23395253	+		LNC_000113	NC_010443.5	44309369	44317005	+
XR_001299725.2	NC_010454.4	26313	77420	+		LNC_004107	NC_010446.5	91285245	91286601	+
XR_002341606.1	NC_010444.4	62217083	62233282	-		LNC_004106	NC_010446.5	91229428	91260099	+
XR_002337096.1	NC_010454.4	18972623	18978073	-		LNC_004105	NC_010446.5	91229428	91234564	+
XR_002341918.1	NC_010444.4	137281653	137404602	+		LNC_004104	NC_010446.5	90263600	90274158	+
XR_299851.3	NC_010448.4	84535416	84546882	-		LNC_004103	NC_010446.5	89297171	89310851	+
XR_002345359.1	NC_010448.4	57262661	57264111	+		LNC_004102	NC_010446.5	89296286	89310851	+
XR_002338864.1	NC_010456.5	140372078	140373602	+		LNC_004101	NC_010446.5	89290238	89294186	+
XR_001300614.2	NC_010455.5	173982868	174004490	+		LNC_004100	NC_010446.5	89250816	89257071	+
XR_002340258.1	NC_010460.4	51135269	51161607	+		LNC_004109	NC_010446.5	91382677	91392330	+
XR_115698.4	NC_010443.5	189110466	189151871	+		LNC_004108	NC_010446.5	91382677	91392330	+
XR_002345013.1	NC_010448.4	100356017	100359136	-		LNC_001997	NC_010444.4	77203856	77206823	+
XR_002336241.1	NC_010452.4	19286529	19293742	+		LNC_001996	NC_010444.4	77203856	77206823	+
XR_002339773.1	NC_010458.4	28057179	28068913	+		LNC_001995	NC_010444.4	77097456	77111213	+
XR_002341593.1	NC_010444.4	59654579	59655996	+		LNC_001994	NC_010444.4	77089923	77097191	+
XR_002342367.1	NC_010445.4	17809852	17810985	-		LNC_001993	NC_010444.4	77082261	77087027	+
XR_002338195.1	NC_010455.5	18977516	18992948	+		LNC_001992	NC_010444.4	77082261	77087027	+
XR_001304261.2	NC_010452.4	9663619	9680532	+		LNC_001991	NC_010444.4	77080379	77087027	+
XR_002345465.1	NC_010448.4	150828179	150834152	+		LNC_001990	NC_010444.4	77052318	77070391	+
XR_115809.4	NC_010445.4	18530777	18533229	-		LNC_015014	NC_010461.5	124600258	124601771	+
XR_002343732.1	NC_010446.5	118186031	118268881	-		LNC_001999	NC_010444.4	77216437	77218825	+
XR_002341664.1	NC_010444.4	70239509	70339381	+		LNC_001998	NC_010444.4	77216437	77218825	+
XR_002338184.1	NC_010455.5	204313817	204316691	-		LNC_013259	NC_010457.5	120499338	120545271	+
XR_308680.3	NC_010459.5	26804722	26807347	+		LNC_006900	NC_010448.4	153932486	153949555	-
XR_002343519.1	NC_010446.5	110446531	110454628	+		LNC_003739	NC_010445.4	79924503	79941670	-
XR_002340070.1	NC_010459.5	59039894	59104395	-		LNC_003738	NC_010445.4	79924503	79941670	-
XR_002336585.1	NC_010453.5	70922190	70932707	+		LNC_003731	NC_010445.4	77786552	77796916	-
XR_002346033.1	NC_010449.5	114358711	114363592	+		LNC_003730	NC_010445.4	77786552	77796916	-
XR_001303285.2	NC_010445.4	40392275	40399388	-		LNC_003733	NC_010445.4	77886077	77953456	-
XR_002340408.1	NC_010460.4	25280849	25524222	+		LNC_003732	NC_010445.4	77793483	77796916	-
XR_303910.3	NC_010448.4	62653075	62667628	-		LNC_003735	NC_010445.4	79415773	79422408	-
XR_001304354.2	NC_010453.5	65294684	65295820	-		LNC_003734	NC_010445.4	77904875	77922727	-
XR_305640.3	NC_010451.4	107683099	107688606	+		LNC_003737	NC_010445.4	79924503	79941670	-
XR_001306470.2	NC_010443.5	209123416	209152842	+		LNC_003736	NC_010445.4	79924503	79932446	-
XR_002346887.1	NC_010450.4	135283693	135290973	+		LNC_012877	NC_010456.5	109017301	109024825	-
XR_001306755.2	NC_010444.4	8919231	8922581	+		LNC_014560	NC_010460.4	42037003	42041369	+
XR_002338188.1	NC_010455.5	17642049	17654981	+		LNC_007296	NC_010449.5	75768344	75770712	+
XR_002338426.1	NC_010456.5	112120672	112123265	-		LNC_007297	NC_010449.5	75947763	75951058	+
XR_002342866.1	NC_010445.4	126581257	126584115	-		LNC_007294	NC_010449.5	75751830	75756523	+
XR_001302159.2	NC_010459.5	48237905	48250037	+		LNC_007295	NC_010449.5	75751830	75769849	+
XR_002341592.1	NC_010444.4	59363672	59367003	+		LNC_007292	NC_010449.5	75751799	75755957	+
XR_002344288.1	NC_010447.5	21530204	21554466	-		LNC_007293	NC_010449.5	75751799	75755957	+
XR_002346885.1	NC_010450.4	135036655	135130438	-		LNC_007290	NC_010449.5	75621918	75624242	+
XR_002335963.1	NC_010451.4	123916538	123918141	+		LNC_007291	NC_010449.5	75621923	75624087	+
XR_002342050.1	NC_010444.4	97593212	97633163	+		LNC_012067	NC_010456.5	30666809	30691872	+
XR_001300973.2	NC_010459.5	46137005	46144086	-		LNC_012066	NC_010456.5	30591345	30646136	+
XR_002341821.1	NC_010444.4	99029161	99112238	+		LNC_012065	NC_010456.5	30073229	30084946	+
XR_002336799.1	NC_010453.5	78906099	78937432	-		LNC_012064	NC_010456.5	30070847	30084946	+
XR_002344319.1	NC_010443.5	99036269	99043208	-		LNC_007748	NC_010449.5	76432024	76457425	-
XR_300015.2	NC_010448.4	170615238	170639287	+		LNC_007749	NC_010449.5	76432024	76457425	-
XR_002336269.1	NC_010452.4	23358901	23364542	-		LNC_007298	NC_010449.5	76146429	76148051	+
XR_002344821.1	NC_010448.4	59806491	59846112	-		LNC_007299	NC_010449.5	76153228	76156292	+
XR_002337263.1	NC_010443.5	251208900	251272896	+		LNC_003454	NC_010445.4	7515846	7517240	-
XR_002342185.1	NC_010445.4	467933	472556	-		LNC_003455	NC_010445.4	7518146	7520137	-
XR_002337056.1	NC_010454.4	11996303	12005313	+		LNC_003456	NC_010445.4	7920667	7937086	-
XR_001301507.2	NC_010457.5	93285336	93322478	+		LNC_003457	NC_010445.4	7920667	7937100	-
XR_002344954.1	NC_010448.4	85593745	85597230	-		LNC_003450	NC_010445.4	7184529	7196242	-
XR_001298157.2	NC_010450.4	1379977	1387777	-		LNC_003451	NC_010445.4	7207261	7219279	-
XR_002345702.1	NC_010449.5	35283391	35286401	-		LNC_003452	NC_010445.4	7224332	7228330	-
XR_002338895.1	NC_010456.5	72350428	72369838	+		LNC_003453	NC_010445.4	7465320	7497196	-
XR_002344610.1	NC_010448.4	33415725	33436314	-		LNC_003458	NC_010445.4	7929874	7937086	-
XR_308387.3	NC_010458.4	27705062	27718003	-		LNC_003459	NC_010445.4	8004673	8005079	-
XR_002342383.1	NC_010445.4	24313518	24362711	+		LNC_012183	NC_010456.5	48866800	48877101	+
XR_002345222.1	NC_010448.4	165193362	165202631	+		LNC_005676	NC_010448.4	37631371	37633225	+
XR_002335909.1	NC_010451.4	106784822	106800499	+		LNC_005677	NC_010448.4	37638353	37657790	+
XR_001297722.2	NC_010449.5	12533582	12546943	+		LNC_005674	NC_010448.4	37047429	37191117	+
XR_002339461.1	NC_010457.5	95042671	95049500	-		LNC_005675	NC_010448.4	37091581	37099100	+
XR_002336364.1	NC_010452.4	49919984	49964312	+		LNC_005672	NC_010448.4	34603175	34669168	+
XR_002346019.1	NC_010449.5	99769776	99912073	-		LNC_005673	NC_010448.4	34775464	34788304	+
XR_002341113.1	NW_018084979.1	514203	535496	-		LNC_005670	NC_010448.4	34062171	34121272	+
XR_001306741.2	NC_010444.4	7841068	7842452	-		LNC_005671	NC_010448.4	34062171	34121272	+
XR_001303713.2	NC_010448.4	67434788	67436825	+		LNC_005678	NC_010448.4	37660182	37669520	+
XR_002341353.1	NW_018085356.1	197449	210104	+		LNC_005679	NC_010448.4	37934911	37937896	+
XR_002345075.1	NC_010448.4	112628445	112650581	+		LNC_007128	NC_010449.5	30800121	30811768	+
XR_301659.3	NC_010444.4	18618270	18726626	-		LNC_007129	NC_010449.5	31659078	31669319	+
XR_002344150.1	NC_010447.5	69849903	69860952	+		LNC_007120	NC_010449.5	29720093	29721606	+
XR_002342197.1	NC_010445.4	1703891	1717174	+		LNC_007121	NC_010449.5	29720093	29721606	+
XR_002343891.1	NC_010447.5	8969255	8972040	-		LNC_007122	NC_010449.5	30343622	30422036	+
XR_002342343.1	NC_010445.4	16907923	16911243	+		LNC_007123	NC_010449.5	30409396	30442690	+
XR_001300001.2	NC_010454.4	52420175	52424455	-		LNC_007124	NC_010449.5	30435189	30442690	+
XR_002340403.1	NC_010460.4	47954701	47969662	-		LNC_007125	NC_010449.5	30561751	30667248	+
XR_001305889.2	NC_010443.5	16819952	16843000	+		LNC_007126	NC_010449.5	30561751	30667248	+
XR_002345411.1	NC_010448.4	63809893	63812227	+		LNC_007127	NC_010449.5	30800121	30811768	+
XR_002345466.1	NC_010448.4	151242077	151251406	+		LNC_015362	NC_010462.3	9087233	9087924	+
XR_001309094.2	NC_010448.4	46363776	46376626	+		LNC_013253	NC_010457.5	120340676	120342845	+
XR_002345866.1	NC_010449.5	65234887	65259827	-		LNC_010832	NC_010454.4	53140651	53141808	-
XR_002342411.1	NC_010445.4	29245977	29265727	-		LNC_010833	NC_010454.4	53188068	53196314	-
XR_002342892.1	NC_010445.4	13839450	13854571	-		LNC_005372	NC_010447.5	35856307	35877527	-
XR_299116.3	NC_010452.4	27846282	27848624	+		LNC_010831	NC_010454.4	53140651	53141736	-
XR_002336310.1	NC_010452.4	31742779	31808369	-		LNC_010836	NC_010454.4	56402075	56507252	-
XR_002343607.1	NC_010446.5	123409196	123419487	-		LNC_010837	NC_010454.4	56438426	56503698	-
XR_002343972.1	NC_010447.5	19921830	19931748	+		LNC_010834	NC_010454.4	53612382	53623291	-
XR_002345244.1	NC_010448.4	168377414	168392978	-		LNC_010835	NC_010454.4	56249781	56259740	-
XR_001305881.2	NC_010443.5	15114945	15141120	+		LNC_010838	NC_010454.4	57175640	57184260	-
XR_002344952.1	NC_010448.4	85533651	85536155	+		LNC_010839	NC_010454.4	58965985	58981468	-
XR_002344007.1	NC_010447.5	30147546	30250057	-		LNC_013338	NC_010457.5	2499175	2517535	-
XR_002339022.1	NC_010457.5	100065679	100066780	+		LNC_013339	NC_010457.5	2499799	2518378	-
XR_001304725.2	NC_010457.5	140121864	140131409	-		LNC_013334	NC_010457.5	941476	966131	-
XR_002340683.1	NC_010461.5	107067899	107087377	+		LNC_013335	NC_010457.5	952727	956121	-
XR_002339415.1	NC_010457.5	72820887	72824083	+		LNC_013336	NC_010457.5	1715333	1734532	-
XR_002338524.1	NC_010456.5	85535380	85539447	-		LNC_013337	NC_010457.5	2499175	2517458	-
XR_002335850.1	NC_010451.4	88735126	88765983	+		LNC_013330	NC_010457.5	941476	956347	-
XR_002337840.1	NC_010455.5	132001064	132087460	+		LNC_013331	NC_010457.5	941476	965473	-
XR_002343952.1	NC_010447.5	18266471	18298745	+		LNC_013332	NC_010457.5	941476	966131	-
XR_002345240.1	NC_010448.4	167951182	167957940	+		LNC_013333	NC_010457.5	941476	966131	-
XR_002343438.1	NC_010446.5	97367488	97377354	-		LNC_011783	NC_010455.5	126469324	126472624	-
XR_297589.3	NC_010452.4	45386000	45390421	-		LNC_011782	NC_010455.5	124583064	124588938	-
XR_002343289.1	NC_010446.5	70944453	70961848	-		LNC_011781	NC_010455.5	123450199	123456075	-
XR_002345149.1	NC_010448.4	141998553	142371217	-		LNC_011780	NC_010455.5	123447809	123456075	-
XR_002342457.1	NC_010445.4	40926044	40955254	-		LNC_011787	NC_010455.5	132820847	133041380	-
XR_002344721.1	NC_010448.4	54236378	54236974	+		LNC_011786	NC_010455.5	130624948	130657097	-
XR_305454.3	NC_010451.4	56176955	56180614	+		LNC_011785	NC_010455.5	130624948	130657097	-
XR_002337763.1	NC_010455.5	120624966	120712332	+		LNC_011784	NC_010455.5	127933238	128023374	-
XR_297648.3	NC_010454.4	22185353	22190351	+		LNC_011789	NC_010455.5	132971704	133085131	-
XR_002344305.1	NC_010443.5	99036269	99043193	-		LNC_011788	NC_010455.5	132820847	133085319	-
XR_001306638.2	NC_010447.5	2810097	2814164	+		LNC_013217	NC_010457.5	104555926	104562192	+
XR_002339432.1	NC_010457.5	110902838	110906707	-		LNC_012184	NC_010456.5	49574605	49580597	+
XR_002336382.1	NC_010452.4	51870020	51892181	+		LNC_013250	NC_010457.5	118208641	118273574	+
XR_002340536.1	NC_010461.5	33229494	33236546	-		LNC_006659	NC_010448.4	81573371	81579689	-
XR_002338699.1	NC_010443.5	64486529	65460214	+		LNC_006658	NC_010448.4	81573371	81579689	-
XR_002338496.1	NC_010456.5	109069194	109074233	+		LNC_010786	NC_010454.4	48041105	48048028	-
XR_302578.3	NC_010445.4	112330110	112332613	+		LNC_010787	NC_010454.4	48156494	48161711	-
XR_002336418.1	NC_010452.4	63576568	63587321	+		LNC_010780	NC_010454.4	47201056	47204967	-
XR_135407.4	NC_010456.5	61685425	61688738	-		LNC_010781	NC_010454.4	47201613	47204908	-
XR_002338912.1	NC_010456.5	45250177	45339387	+		LNC_001609	NC_010444.4	5819864	5826664	+
XR_002339014.1	NC_010457.5	66477660	66649390	-		LNC_001608	NC_010444.4	5791309	5793156	+
XR_002344656.1	NC_010448.4	47963626	47966724	+		LNC_001607	NC_010444.4	5793778	5800766	+
XR_002340137.1	NC_010459.5	37810137	37918209	+		LNC_001606	NC_010444.4	5416456	5422243	+
XR_002345385.1	NC_010448.4	61929263	61945705	-		LNC_001605	NC_010444.4	5414017	5415190	+
XR_001303527.1	NC_010447.5	21510194	21512291	-		LNC_001604	NC_010444.4	5279510	5357202	+
XR_002342441.1	NC_010445.4	39584448	39591882	+		LNC_001603	NC_010444.4	5279510	5357202	+
XR_002340516.1	NC_010460.4	39374524	39426236	+		LNC_001602	NC_010444.4	5240723	5242520	+
XR_001306517.2	NC_010443.5	236380010	236382894	-		LNC_001601	NC_010444.4	5240723	5242520	+
XR_135127.4	NC_010444.4	9663891	9671792	+		LNC_001600	NC_010444.4	5210527	5213682	+
XR_002344662.1	NC_010448.4	49401836	49404400	+		LNC_008969	NC_010451.4	12065949	12076578	-
XR_002346142.1	NC_010449.5	90198151	90200650	+		LNC_008968	NC_010451.4	11286136	11299954	-
XR_002344003.1	NC_010447.5	28424539	28429741	-		LNC_008965	NC_010451.4	10709169	10715345	-
XR_002340224.1	NC_010460.4	43667473	43692059	-		LNC_008964	NC_010451.4	10688012	10705473	-
XR_002339911.1	NC_010459.5	11957869	11978919	+		LNC_008967	NC_010451.4	11156441	11158252	-
XR_002343939.1	NC_010447.5	15761619	15800148	+		LNC_008966	NC_010451.4	11141697	11157793	-
XR_002344638.1	NC_010448.4	44127645	44128166	-		LNC_008961	NC_010451.4	10212473	10258500	-
XR_002339015.1	NC_010457.5	66570276	66588694	+		LNC_008960	NC_010451.4	10126911	10258506	-
XR_299371.3	NC_010455.5	207029519	207042862	-		LNC_008963	NC_010451.4	10684948	10714904	-
XR_002342455.1	NC_010445.4	40551609	40556671	+		LNC_008962	NC_010451.4	10647538	10675381	-
XR_002343978.1	NC_010447.5	21405042	21413766	-		LNC_011875	NC_010455.5	153480940	153578683	-
XR_298582.3	NC_010448.4	50766518	50770096	+		LNC_011874	NC_010455.5	151429271	151488546	-
XR_001306410.2	NC_010446.5	100443051	100452440	+		LNC_006902	NC_010448.4	157279321	157282222	-
XR_001308358.2	NC_010446.5	94619623	94621057	-		LNC_011876	NC_010455.5	153481318	153578725	-
XR_001307246.2	NC_010444.4	143302017	143303292	+		LNC_011871	NC_010455.5	151298540	151357140	-
XR_002335951.1	NC_010451.4	120878345	120881781	-		LNC_011870	NC_010455.5	151298540	151357140	-
XR_001306416.1	NC_010443.5	189622929	189628216	+		LNC_011873	NC_010455.5	151429271	151485134	-
XR_002336237.1	NC_010452.4	17475266	17497000	-		LNC_011872	NC_010455.5	151429271	151477102	-
XR_002336300.1	NC_010452.4	27076361	27078849	+		LNC_011879	NC_010455.5	157411981	157418736	-
XR_002342352.1	NC_010443.5	8460866	8471017	+		LNC_011475	NC_010455.5	28808890	28811343	-
XR_002345982.1	NC_010449.5	89035239	89049426	+		LNC_006539	NC_010448.4	55165909	55191923	-
XR_002345732.1	NC_010449.5	38100954	38101577	+		LNC_009382	NC_010452.4	26113214	26197715	+
XR_002346983.1	NC_010451.4	28186115	28194916	+		LNC_009383	NC_010452.4	26113214	26235458	+
XR_306929.3	NC_010455.5	71982610	71988551	-		LNC_009380	NC_010452.4	25599479	25623338	+
XR_002342939.1	NC_010445.4	83694448	83991836	+		LNC_009381	NC_010452.4	26113214	26197715	+
XR_002337354.1	NC_010454.4	52506506	52511186	+		LNC_009386	NC_010452.4	26159735	26212712	+
XR_002344719.1	NC_010448.4	53994106	54005645	+		LNC_009387	NC_010452.4	26198100	26235458	+
XR_001307107.2	NC_010444.4	105044198	105047879	-		LNC_009384	NC_010452.4	26113214	26235458	+
XR_002337699.1	NC_010455.5	79710405	79712216	+		LNC_009385	NC_010452.4	26114011	26235458	+
XR_002345248.1	NC_010448.4	168636764	168649318	+		LNC_009388	NC_010452.4	27084071	27160832	+
XR_002339919.1	NC_010459.5	33085966	33094847	+		LNC_009389	NC_010452.4	27423832	27472283	+
XR_302120.3	NC_010445.4	11704931	11706880	-		LNC_012310	NC_010456.5	90223601	90229620	+
XR_002336327.1	NC_010452.4	39277659	39279692	+		LNC_008261	NC_010450.4	11024095	11043913	-
XR_002346483.1	NC_010450.4	2145868	2150419	+		LNC_012218	NC_010456.5	51644845	51657293	+
XR_002341618.1	NC_010444.4	65099400	65104181	-		LNC_013255	NC_010457.5	120343286	120345229	+
XR_002337863.1	NC_010443.5	270190985	270218501	-		LNC_014977	NC_010461.5	106039983	106068840	+
XR_002342371.1	NC_010445.4	18672311	18676153	+		LNC_013130	NC_010457.5	74558658	74757965	+
XR_001303099.2	NC_010443.5	272077328	272080463	-		LNC_013021	NC_010457.5	23497398	23504541	+
XR_002346821.1	NC_010450.4	104494162	104497291	+		LNC_011859	NC_010455.5	144016407	144260016	-
XR_002336092.1	NC_010451.4	134989588	134995794	-		LNC_005139	NC_010447.5	793257	799896	-
XR_002342211.1	NC_010445.4	4467890	4531254	-		LNC_012219	NC_010456.5	54562941	54583360	+
XR_002346622.1	NC_010450.4	35004531	35087264	+		LNC_013254	NC_010457.5	120340678	120342845	+
XR_001297909.2	NC_010449.5	60884241	60971721	-		LNC_000458	NC_010443.5	166664265	166667990	+
XR_002339288.1	NC_010457.5	47809122	47815636	+		LNC_010919	NC_010455.5	26937943	26954924	+
XR_002335955.1	NC_010451.4	121913348	121975317	+		LNC_008389	NC_010450.4	77320082	77322242	-
XR_002337883.1	NC_010455.5	138099913	138109732	-		LNC_008388	NC_010450.4	76270718	76279435	-
XR_001307214.2	NC_010444.4	135152450	135154927	+		LNC_013216	NC_010457.5	104553646	104562192	+
XR_002341693.1	NC_010444.4	74811061	74819394	+		LNC_008381	NC_010450.4	72664720	72670289	-
XR_002342012.1	NC_010444.4	150392971	150509326	-		LNC_008380	NC_010450.4	72660031	72670188	-
XR_002342209.1	NC_010445.4	4229012	4241874	+		LNC_008383	NC_010450.4	73926318	73928107	-
XR_002345119.1	NC_010443.5	126844145	126862899	+		LNC_008382	NC_010450.4	72790466	72797912	-
XR_002346481.1	NC_010450.4	137955523	138510871	-		LNC_008385	NC_010450.4	74619746	74628480	-
XR_002340758.1	NC_010461.5	74534632	74539716	-		LNC_008384	NC_010450.4	74619746	74628283	-
XR_001297829.2	NC_010449.5	31573751	31590905	-		LNC_008387	NC_010450.4	74629206	74631341	-
XR_002344658.1	NC_010448.4	48853803	48857859	-		LNC_008386	NC_010450.4	74629206	74630964	-
XR_002343954.1	NC_010447.5	18266531	18298745	+		LNC_013132	NC_010457.5	75907919	75914405	+
XR_002344779.1	NC_010448.4	56240828	56250149	+		LNC_005078	NC_010447.5	85284317	85286160	+
XR_002344624.1	NC_010448.4	42408990	42451953	-		LNC_005079	NC_010447.5	85284319	85292288	+
XR_002337705.1	NC_010455.5	83290017	83291015	+		LNC_000554	NC_010443.5	202048265	202110968	+
XR_002344363.1	NC_010447.5	101869197	101873790	+		LNC_000555	NC_010443.5	203502213	203544432	+
XR_002339113.1	NC_010457.5	68068817	68107235	-		LNC_000556	NC_010443.5	203502213	203547698	+
XR_001305526.2	NC_010446.5	122801345	122804125	-		LNC_000557	NC_010443.5	203515107	203539942	+
XR_002346630.1	NC_010450.4	38792614	38827343	+		LNC_000550	NC_010443.5	200883669	200899108	+
XR_002342807.1	NC_010445.4	111781661	111786377	+		LNC_005071	NC_010447.5	83909206	83929070	+
XR_002340981.1	NW_018084833.1	1626232	1628106	-		LNC_000552	NC_010443.5	201668063	201673524	+
XR_002342205.1	NC_010445.4	3940945	3945666	+		LNC_000553	NC_010443.5	201726415	201731879	+
XR_002342696.1	NC_010445.4	79992157	80034293	-		LNC_000451	NC_010443.5	163700820	163790050	+
XR_002336193.1	NC_010452.4	10156732	10188420	+		LNC_014209	NC_010459.5	8466103	8530125	-
XR_002340994.1	NW_018084863.1	37124	42466	-		LNC_014208	NC_010459.5	8451916	8530330	-
XR_002341321.1	NW_018085327.1	7	10208	-		LNC_000450	NC_010443.5	163683327	163696515	+
XR_002341792.1	NC_010444.4	90334780	90351553	+		LNC_014205	NC_010459.5	4855119	4922738	-
XR_001299338.2	NC_010452.4	56057432	56062233	+		LNC_014204	NC_010459.5	4793683	4826560	-
XR_002341891.1	NC_010444.4	131748640	131749950	-		LNC_014207	NC_010459.5	5278966	5288247	-
XR_002339061.1	NC_010457.5	112716569	112723180	-		LNC_014206	NC_010459.5	4904864	4928412	-
XR_002337843.1	NC_010443.5	269782665	269792383	+		LNC_014201	NC_010459.5	62801238	62802021	+
XR_307741.3	NC_010456.5	106993920	106995615	+		LNC_005133	NC_010447.5	414102	415293	-
XR_002336903.1	NC_010454.4	556244	563204	+		LNC_014203	NC_010459.5	3312696	3506255	-
XR_002338429.1	NC_010456.5	53592595	53652908	+		LNC_014202	NC_010459.5	62802930	62803556	+
XR_002344537.1	NC_010448.4	17433292	17444872	+		LNC_013929	NC_010458.4	37412061	37729598	-
XR_002336042.1	NC_010451.4	130922795	130924311	-		LNC_013928	NC_010458.4	36279204	36297941	-
XR_002343470.1	NC_010446.5	103696052	103698757	+		LNC_015002	NC_010461.5	114275940	114293324	+
XR_002347084.1	NC_010451.4	106956437	106965802	-		LNC_005132	NC_010447.5	386556	388126	-
XR_297927.3	NC_010443.5	22081617	22085731	+		LNC_015004	NC_010461.5	114305784	114317856	+
XR_002340949.1	NW_018084786.1	78	11743	+		LNC_015005	NC_010461.5	114396197	114445937	+
XR_002342797.1	NC_010445.4	110101756	110102619	-		LNC_015006	NC_010461.5	114439941	114445937	+
XR_302876.3	NC_010446.5	34328428	34332552	-		LNC_015007	NC_010461.5	114451445	114574035	+
XR_002341687.1	NC_010444.4	74282650	74288907	-		LNC_013921	NC_010458.4	35932766	35937709	-
XR_002346011.1	NC_010449.5	96906238	96942568	-		LNC_000455	NC_010443.5	165130240	165192975	+
XR_304343.3	NW_018084804.1	166888	169294	+		LNC_013923	NC_010458.4	36217341	36281795	-
XR_002337462.1	NC_010443.5	261344872	261372848	+		LNC_013922	NC_010458.4	35935873	35938742	-
XR_002340355.1	NC_010460.4	6475383	6481726	+		LNC_013925	NC_010458.4	36217341	36298211	-
XR_002337118.1	NC_010454.4	22185242	22190351	+		LNC_012314	NC_010456.5	91103564	91107524	+
XR_002344251.1	NC_010447.5	88205158	88215796	-		LNC_013927	NC_010458.4	36278290	36297825	-
XR_002336832.1	NC_010454.4	54455596	54544619	-		LNC_000454	NC_010443.5	165130165	165192975	+
XR_297376.3	NC_010448.4	13390488	13394765	-		LNC_003924	NC_010446.5	15105306	15113266	+
XR_002345056.1	NC_010448.4	106636305	106658674	-		LNC_003925	NC_010446.5	15640278	15652102	+
XR_002345965.1	NC_010443.5	152998582	153070342	+		LNC_003926	NC_010446.5	15675089	15681757	+
XR_002338425.1	NC_010443.5	27778853	27852126	-		LNC_003927	NC_010446.5	16215451	16244603	+
XR_002337671.1	NC_010455.5	71772954	71779903	+		LNC_003920	NC_010446.5	12455151	12457975	+
XR_002346460.1	NC_010450.4	111985121	112028718	-		LNC_005137	NC_010447.5	720313	720728	-
XR_002347076.1	NC_010451.4	102434526	102555421	+		LNC_003922	NC_010446.5	14674317	14693272	+
XR_002339248.1	NC_010457.5	131240967	131242002	+		LNC_003923	NC_010446.5	14683325	14693272	+
XR_002339085.1	NC_010457.5	31502990	31507746	+		LNC_008039	NC_010450.4	55612506	55625173	+
XR_002341726.1	NC_010444.4	78995977	78998620	+		LNC_005136	NC_010447.5	466393	467190	-
XR_002343890.1	NC_010447.5	8829691	8834116	+		LNC_003928	NC_010446.5	16226587	16242364	+
XR_002337414.1	NC_010454.4	60728293	60731887	-		LNC_003929	NC_010446.5	16226735	16244603	+
XR_002341933.1	NC_010444.4	140504465	140511779	+		LNC_009789	NC_010453.5	22672274	22694612	+
XR_002338582.1	NC_010456.5	56397908	56405924	-		LNC_012316	NC_010456.5	92259616	92275863	+
XR_002339608.1	NC_010458.4	44093574	44098652	-		LNC_000169	NC_010443.5	66350459	66364274	+
XR_002337830.1	NC_010443.5	269641805	269646241	+		LNC_000168	NC_010443.5	66321290	66339067	+
XR_002338317.1	NC_010443.5	18513388	18900691	+		LNC_014367	NC_010459.5	50961536	50963163	-
XR_002345008.1	NC_010448.4	99018966	99065013	+		LNC_000165	NC_010443.5	66231555	66302714	+
XR_304067.2	NC_010448.4	104629408	104644003	-		LNC_000164	NC_010443.5	66229634	66291110	+
XR_002337947.1	NC_010455.5	31053385	31118470	+		LNC_005447	NC_010447.5	64013827	64019585	-
XR_002346854.1	NC_010450.4	120747375	120767392	+		LNC_000166	NC_010443.5	66321290	66336467	+
XR_001301843.2	NC_010458.4	39958623	39986355	+		LNC_000161	NC_010443.5	58482677	58505733	+
XR_002347082.1	NC_010443.5	186436772	186529474	-		LNC_000160	NC_010443.5	58191364	58281489	+
XR_002338315.1	NC_010443.5	18513388	18900691	+		LNC_000163	NC_010443.5	65901892	65920285	+
XR_002337204.1	NC_010443.5	250078525	250095163	+		LNC_000162	NC_010443.5	58482677	58512992	+
XR_002342791.1	NC_010445.4	106239589	106301206	+		LNC_012078	NC_010456.5	31814161	31826732	+
XR_002341614.1	NC_010444.4	63891703	63892767	-		LNC_012079	NC_010456.5	31814162	31819773	+
XR_002343729.1	NC_010446.5	106781818	106788576	-		LNC_014363	NC_010459.5	50906100	50906598	-
XR_002341264.1	NW_018085229.1	31416	33674	-		LNC_014361	NC_010459.5	50903946	50907204	-
XR_002343979.1	NC_010447.5	21391629	21395178	-		LNC_012274	NC_010456.5	73094602	73108173	+
XR_002346566.1	NC_010450.4	11434075	11497190	+		LNC_012070	NC_010456.5	30809480	30817048	+
XR_002338550.1	NC_010456.5	40286503	40310984	-		LNC_012071	NC_010456.5	30864613	30869153	+
NR_045193.1	NW_018084833.1	1058409	1063957	+		LNC_015369	NC_010462.3	9687495	9704531	+
XR_002338084.1	NC_010455.5	204958497	204975029	+		LNC_015368	NC_010462.3	9687376	9704531	+
XR_002338319.1	NC_010443.5	18540982	18900691	+		LNC_011273	NC_010455.5	148508572	148534947	+
XR_002344781.1	NC_010448.4	56462528	56464118	+		LNC_011272	NC_010455.5	148496676	148534947	+
XR_002341722.1	NC_010444.4	78799690	78820514	+		LNC_011271	NC_010455.5	148496676	148534947	+
XR_002347123.1	NC_010451.4	112705531	112806020	+		LNC_011270	NC_010455.5	147817786	147850128	+
XR_002336612.1	NC_010453.5	3225238	3259434	+		LNC_011277	NC_010455.5	150877984	150907687	+
XR_307098.3	NC_010455.5	131130058	131134674	-		LNC_011276	NC_010455.5	148526170	148534947	+
XR_001304693.2	NC_010457.5	79326801	79337120	-		LNC_011275	NC_010455.5	148509740	148522650	+
XR_303915.3	NC_010448.4	62921420	62925969	+		LNC_011274	NC_010455.5	148509740	148522650	+
XR_002338994.1	NC_010443.5	264019274	264019944	-		LNC_011279	NC_010455.5	150887515	150903355	+
XR_002339782.1	NC_010458.4	34390733	34466769	+		LNC_011278	NC_010455.5	150877984	150933832	+
XR_002347121.1	NC_010451.4	91868604	91878649	+		LNC_011851	NC_010455.5	140294474	140370202	-
XR_002336632.1	NC_010453.5	5953691	5968447	+		LNC_010003	NC_010453.5	69103647	69121445	-
XR_002346713.1	NC_010450.4	71533993	71541992	+		LNC_010002	NC_010453.5	68980203	69070166	-
XR_002343531.1	NC_010446.5	110778015	110813251	-		LNC_001388	NC_010443.5	229429889	229467159	-
XR_002339632.1	NC_010458.4	50422691	50438341	+		LNC_001389	NC_010443.5	229429889	229467542	-
XR_002338710.1	NC_010456.5	125106164	125122394	+		LNC_010007	NC_010453.5	70244779	70246832	-
XR_002335575.1	NC_010451.4	25917950	25982782	-		LNC_010006	NC_010453.5	70219684	70236680	-
XR_002344182.1	NC_010447.5	78065434	78075969	+		LNC_010005	NC_010453.5	70127052	70142119	-
XR_002343892.1	NC_010447.5	9041712	9054260	-		LNC_010004	NC_010453.5	69204400	69286423	-
XR_002344985.1	NC_010448.4	96828441	96830568	-		LNC_001382	NC_010443.5	227737220	227771285	-
XR_002335515.1	NC_010451.4	3076162	3099364	-		LNC_001383	NC_010443.5	228142117	228197205	-
XR_002346678.1	NC_010450.4	55599025	55603661	-		LNC_001380	NC_010443.5	226420271	226431984	-
XR_002337360.1	NC_010454.4	53060231	53067294	-		LNC_001381	NC_010443.5	226420271	226431984	-
XR_002340909.1	NC_010462.3	10380563	10385567	-		LNC_001386	NC_010443.5	228178155	228197025	-
XR_002345833.1	NC_010449.5	59412344	59423429	+		LNC_001387	NC_010443.5	228187012	228197044	-
XR_002340410.1	NC_010460.4	640883	644525	-		LNC_001384	NC_010443.5	228169294	228197044	-
XR_002340064.1	NC_010459.5	28407900	28412551	+		LNC_001385	NC_010443.5	228169294	228197205	-
XR_002345517.1	NC_010448.4	83518660	83527414	+		LNC_013801	NC_010458.4	47759012	47777357	+
XR_002337472.1	NC_010443.5	261340126	261372848	+		LNC_011965	NC_010455.5	206698450	206700795	-
XR_002343460.1	NC_010446.5	102991562	103016504	-		LNC_014855	NC_010461.5	51157512	51162659	+
XR_002345749.1	NC_010449.5	40808255	40825584	+		LNC_013806	NC_010458.4	51126971	51130769	+
XR_002337834.1	NC_010443.5	269706269	269711224	-		LNC_011850	NC_010455.5	140136145	140370202	-
XR_002337537.1	NC_010455.5	33125298	33135547	-		LNC_013807	NC_010458.4	51168508	51210740	+
XR_001306914.2	NC_010448.4	13228712	13233729	-		LNC_009078	NC_010451.4	52707566	52714145	-
XR_002341588.1	NC_010444.4	57848401	57850376	-		LNC_013804	NC_010458.4	48513242	48515917	+
XR_002347008.1	NC_010451.4	38315896	38345913	-		LNC_014838	NC_010461.5	43236379	43246680	+
XR_002346777.1	NC_010450.4	87570013	87609083	+		LNC_009079	NC_010451.4	52715273	52720938	-
XR_300503.3	NC_010459.5	50958841	50963160	+		LNC_014836	NC_010461.5	43178598	43180036	+
XR_002344490.1	NC_010448.4	12096784	12108318	-		LNC_014340	NC_010459.5	47435998	47471970	-
XR_002337470.1	NC_010443.5	261295711	261372848	+		LNC_014834	NC_010461.5	43150691	43154243	+
XR_002341594.1	NC_010444.4	59632775	59635521	+		LNC_013805	NC_010458.4	50559124	50575676	+
XR_002338059.1	NC_010455.5	60812535	60916406	-		LNC_014832	NC_010461.5	43100377	43103392	+
XR_001303421.2	NC_010446.5	87194306	87246779	+		LNC_011969	NC_010455.5	206833730	206892985	-
XR_001302752.2	NC_010461.5	124725052	124728850	+		LNC_014830	NC_010461.5	43058199	43065675	+
XR_002342422.1	NC_010445.4	31234669	31237366	-		LNC_014831	NC_010461.5	43060448	43065675	+
XR_002342382.1	NC_010445.4	24313518	24366018	+		LNC_004712	NC_010446.5	127242754	127255824	-
XR_002343884.1	NC_010447.5	7137179	7149596	+		LNC_004713	NC_010446.5	127244520	127253934	-
XR_002345326.1	NC_010448.4	45656580	45678729	+		LNC_004710	NC_010446.5	125556207	125558043	-
XR_002344832.1	NC_010448.4	60458015	60460130	-		LNC_004711	NC_010446.5	127234276	127236941	-
XR_001297940.2	NC_010449.5	68237800	68281460	-		LNC_004716	NC_010446.5	127370339	127376345	-
XR_002338651.1	NC_010456.5	56176774	56192841	+		LNC_004717	NC_010446.5	127370339	127376345	-
XR_002336807.1	NC_010443.5	236993134	236995398	-		LNC_004714	NC_010446.5	127364876	127369278	-
XR_002336996.1	NC_010454.4	6247174	6253745	-		LNC_004715	NC_010446.5	127366829	127369278	-
XR_306105.3	NC_010453.5	7142448	7144571	+		LNC_004718	NC_010446.5	127431698	127435377	-
XR_002347083.1	NC_010443.5	186436772	186530029	-		LNC_004719	NC_010446.5	127438586	127440990	-
XR_002344503.1	NC_010448.4	12479675	12480609	+		LNC_009537	NC_010452.4	24082299	24089990	-
XR_002338323.1	NC_010456.5	28930513	28949908	+		LNC_007357	NC_010449.5	97568659	97570109	+
XR_002336702.1	NC_010453.5	49496916	49536526	-		LNC_007356	NC_010449.5	97367911	97381789	+
XR_300957.3	NC_010443.5	114266687	114297565	+		LNC_007355	NC_010449.5	96632416	96640160	+
XR_303838.3	NC_010448.4	47209647	47223857	-		LNC_007354	NC_010449.5	96632149	96683175	+
XR_002347050.1	NC_010451.4	78063070	78219003	-		LNC_007353	NC_010449.5	96632149	96642171	+
XR_002338922.1	NC_010456.5	29916406	29919843	-		LNC_007352	NC_010449.5	96630520	96640160	+
XR_002346884.1	NC_010443.5	180722352	180729674	+		LNC_007351	NC_010449.5	96630479	96798543	+
XR_002337928.1	NC_010455.5	151609129	151652480	+		LNC_007350	NC_010449.5	96082982	96100799	+
XR_002336687.1	NC_010443.5	236369153	236372057	+		LNC_014309	NC_010459.5	39115398	39162917	-
XR_002345052.1	NC_010448.4	105982159	106040537	-		LNC_007359	NC_010449.5	97581238	97585600	+
						LNC_007358	NC_010449.5	97577610	97580089	+
						LNC_000833	NC_010443.5	27606158	27744983	-
						LNC_000832	NC_010443.5	27561275	27568605	-
						LNC_000831	NC_010443.5	27561275	27568467	-
						LNC_000830	NC_010443.5	27046942	27058110	-
						LNC_000837	NC_010443.5	27754028	27770415	-
						LNC_000836	NC_010443.5	27717610	27748707	-
						LNC_000835	NC_010443.5	27717610	27745041	-
						LNC_000834	NC_010443.5	27717610	27744976	-
						LNC_000839	NC_010443.5	27886232	27902980	-
						LNC_000838	NC_010443.5	27758893	27773974	-
						LNC_006408	NC_010448.4	45186210	45186694	-
						LNC_006409	NC_010448.4	45188320	45188822	-
						LNC_014859	NC_010461.5	54298760	54307813	+
						LNC_011660	NC_010455.5	90786785	90793349	-
						LNC_011661	NC_010455.5	90786824	90804342	-
						LNC_011662	NC_010455.5	90834166	90843603	-
						LNC_011663	NC_010455.5	91301954	91342679	-
						LNC_011664	NC_010455.5	91310155	91342647	-
						LNC_011665	NC_010455.5	92548370	92696237	-
						LNC_011666	NC_010455.5	92580496	92675718	-
						LNC_011667	NC_010455.5	92677682	92696237	-
						LNC_011668	NC_010455.5	92686980	92696235	-
						LNC_011669	NC_010455.5	92992140	92995730	-
						LNC_014741	NC_010460.4	48522927	48534741	-
						LNC_009522	NC_010452.4	19180566	19272890	-
						LNC_009523	NC_010452.4	19266937	19272759	-
						LNC_009252	NC_010451.4	121818853	121821316	-
						LNC_009521	NC_010452.4	19174244	19176849	-
						LNC_009526	NC_010452.4	19314260	19360977	-
						LNC_009527	NC_010452.4	19803103	19820247	-
						LNC_009524	NC_010452.4	19266937	19272791	-
						LNC_009525	NC_010452.4	19270711	19272890	-
						LNC_002093	NC_010444.4	102130579	102163904	+
						LNC_002092	NC_010444.4	101580289	101598800	+
						LNC_002091	NC_010444.4	101405613	101549866	+
						LNC_002090	NC_010444.4	101106875	101115571	+
						LNC_002097	NC_010444.4	102428990	102437884	+
						LNC_002096	NC_010444.4	102425749	102437884	+
						LNC_002095	NC_010444.4	102150842	102163904	+
						LNC_002094	NC_010444.4	102130579	102163904	+
						LNC_002099	NC_010444.4	102518777	102591389	+
						LNC_002098	NC_010444.4	102429097	102437884	+
						LNC_009607	NC_010452.4	39878713	39887276	-
						LNC_009606	NC_010452.4	38996355	39003565	-
						LNC_009605	NC_010452.4	38389631	38409141	-
						LNC_009604	NC_010452.4	33909590	33933462	-
						LNC_009603	NC_010452.4	33905494	33932713	-
						LNC_009602	NC_010452.4	33891918	33933463	-
						LNC_009601	NC_010452.4	33891672	33933463	-
						LNC_009600	NC_010452.4	33849328	33865085	-
						LNC_009979	NC_010453.5	48116729	48117537	-
						LNC_009978	NC_010453.5	48075757	48097060	-
						LNC_009609	NC_010452.4	39933593	40023841	-
						LNC_009608	NC_010452.4	39878713	39887276	-
						LNC_008554	NC_010451.4	7373024	7606305	+
						LNC_001430	NC_010443.5	240860163	240918264	-
						LNC_000769	NC_010443.5	273509229	273518223	+
						LNC_000768	NC_010443.5	273504195	273509121	+
						LNC_008550	NC_010451.4	7141209	7144144	+
						LNC_008551	NC_010451.4	7249311	7250790	+
						LNC_008552	NC_010451.4	7249433	7249915	+
						LNC_001431	NC_010443.5	240860163	240918401	-
						LNC_000763	NC_010443.5	272949308	272955199	+
						LNC_000762	NC_010443.5	272776962	272780089	+
						LNC_000761	NC_010443.5	272196866	272203288	+
						LNC_000760	NC_010443.5	272187578	272203288	+
						LNC_000767	NC_010443.5	273324984	273325548	+
						LNC_000766	NC_010443.5	273014835	273021836	+
						LNC_000765	NC_010443.5	273013879	273016655	+
						LNC_000764	NC_010443.5	272978224	272988674	+
						LNC_013033	NC_010457.5	31064440	31074497	+
						LNC_006353	NC_010448.4	29339857	29363320	-
						LNC_013032	NC_010457.5	31064401	31069286	+
						LNC_006354	NC_010448.4	29339857	29363323	-
						LNC_013031	NC_010457.5	31003871	31004967	+
						LNC_006355	NC_010448.4	29339857	29363323	-
						LNC_002545	NC_010444.4	66329073	66333246	-
						LNC_002544	NC_010444.4	66296712	66297021	-
						LNC_002547	NC_010444.4	67329399	67330374	-
						LNC_002546	NC_010444.4	66329073	66334467	-
						LNC_002541	NC_010444.4	66281864	66282655	-
						LNC_002540	NC_010444.4	66262398	66265448	-
						LNC_002543	NC_010444.4	66281864	66286255	-
						LNC_002542	NC_010444.4	66281864	66283608	-
						LNC_012319	NC_010456.5	92360428	92374468	+
						LNC_012318	NC_010456.5	92296250	92330427	+
						LNC_006357	NC_010448.4	29344149	29359312	-
						LNC_002549	NC_010444.4	68706144	68708063	-
						LNC_002548	NC_010444.4	68706144	68708063	-
						LNC_012869	NC_010456.5	105119733	105122367	-
						LNC_012868	NC_010456.5	105021416	105034340	-
						LNC_003155	NC_010445.4	44281946	44285829	+
						LNC_001438	NC_010443.5	242183900	242194815	-
						LNC_003157	NC_010445.4	44434139	44483354	+
						LNC_003156	NC_010445.4	44281946	44298501	+
						LNC_003151	NC_010445.4	44214873	44218322	+
						LNC_003150	NC_010445.4	44214873	44218322	+
						LNC_003153	NC_010445.4	44237485	44267015	+
						LNC_003152	NC_010445.4	44218032	44220301	+
						LNC_013034	NC_010457.5	31242601	31249592	+
						LNC_003159	NC_010445.4	45857498	45888329	+
						LNC_003158	NC_010445.4	45160938	45197962	+
						LNC_006429	NC_010448.4	47543884	47557284	-
						LNC_000499	NC_010443.5	182265261	182276063	+
						LNC_000498	NC_010443.5	182265261	182276063	+
						LNC_000495	NC_010443.5	180758054	180830244	+
						LNC_000494	NC_010443.5	180729779	180756217	+
						LNC_000497	NC_010443.5	182147861	182202865	+
						LNC_000496	NC_010443.5	182120698	182194973	+
						LNC_000491	NC_010443.5	180667499	180674208	+
						LNC_000490	NC_010443.5	180514898	180552064	+
						LNC_000493	NC_010443.5	180729777	180730981	+
						LNC_000492	NC_010443.5	180667500	180674208	+
						LNC_002400	NC_010444.4	24819587	24834868	-
						LNC_002401	NC_010444.4	26095104	26115478	-
						LNC_002402	NC_010444.4	26095104	26115478	-
						LNC_002403	NC_010444.4	27146411	27179830	-
						LNC_002404	NC_010444.4	27172131	27183430	-
						LNC_002405	NC_010444.4	27172984	27179830	-
						LNC_002406	NC_010444.4	27769443	27791537	-
						LNC_002407	NC_010444.4	27769443	27827289	-
						LNC_002408	NC_010444.4	27769443	27827318	-
						LNC_002409	NC_010444.4	27769443	27833308	-
						LNC_010649	NC_010454.4	24304930	24311385	-
						LNC_010648	NC_010454.4	24231198	24234193	-
						LNC_012171	NC_010456.5	47481957	47485944	+
						LNC_011953	NC_010455.5	203358238	203372346	-
						LNC_012116	NC_010456.5	39202197	39292023	+
						LNC_010641	NC_010454.4	23915913	23933781	-
						LNC_010640	NC_010454.4	23915913	23922011	-
						LNC_010643	NC_010454.4	23938863	23945634	-
						LNC_010642	NC_010454.4	23915913	23934417	-
						LNC_010645	NC_010454.4	24197643	24198603	-
						LNC_010644	NC_010454.4	23939091	23945634	-
						LNC_010647	NC_010454.4	24231198	24234193	-
						LNC_010646	NC_010454.4	24224255	24226907	-
						LNC_008785	NC_010451.4	103329958	103339638	+
						LNC_012114	NC_010456.5	38854063	38861943	+
						LNC_012113	NC_010456.5	38839885	38846895	+
						LNC_012112	NC_010456.5	38832486	38846895	+
						LNC_012170	NC_010456.5	47478416	47482540	+
						LNC_012111	NC_010456.5	38832465	38839529	+
						LNC_015180	NC_010461.5	59196950	59230646	-
						LNC_011649	NC_010455.5	83484522	83497206	-
						LNC_015183	NC_010461.5	60441508	60448262	-
						LNC_015182	NC_010461.5	60441508	60448245	-
						LNC_015185	NC_010461.5	60909631	60915800	-
						LNC_012173	NC_010456.5	47540977	47543412	+
						LNC_001018	NC_010443.5	103795779	103817162	-
						LNC_001019	NC_010443.5	103798258	103817162	-
						LNC_015475	NW_018084979.1	3274897	3276886	+
						LNC_015187	NC_010461.5	61962393	61969248	-
						LNC_001012	NC_010443.5	100444140	100475778	-
						LNC_001013	NC_010443.5	100470067	100475778	-
						LNC_001010	NC_010443.5	100437726	100475778	-
						LNC_001011	NC_010443.5	100437726	100475778	-
						LNC_001016	NC_010443.5	100589850	100628929	-
						LNC_001017	NC_010443.5	100594767	100628929	-
						LNC_001014	NC_010443.5	100574797	100628929	-
						LNC_001015	NC_010443.5	100574797	100631226	-
						LNC_008738	NC_010451.4	73782168	73792631	+
						LNC_008739	NC_010451.4	73782174	73792631	+
						LNC_015188	NC_010461.5	64617550	64708734	-
						LNC_008730	NC_010451.4	73020285	73067588	+
						LNC_008731	NC_010451.4	73020285	73067588	+
						LNC_008732	NC_010451.4	73020295	73067588	+
						LNC_008733	NC_010451.4	73020295	73067588	+
						LNC_008734	NC_010451.4	73279880	73296361	+
						LNC_008735	NC_010451.4	73684242	73688513	+
						LNC_008736	NC_010451.4	73684242	73688513	+
						LNC_008737	NC_010451.4	73782164	73792631	+
						LNC_014018	NC_010459.5	33329	47830	+
						LNC_014019	NC_010459.5	884577	906093	+
						LNC_007903	NC_010449.5	121131863	121170200	-
						LNC_011068	NC_010455.5	67922550	67977359	+
						LNC_011069	NC_010455.5	67934558	67977359	+
						LNC_011066	NC_010455.5	66543040	66545292	+
						LNC_011067	NC_010455.5	66604244	66612018	+
						LNC_011064	NC_010455.5	66127381	66131767	+
						LNC_011065	NC_010455.5	66530680	66540733	+
						LNC_011062	NC_010455.5	60993510	61037307	+
						LNC_011063	NC_010455.5	65877270	65919882	+
						LNC_011060	NC_010455.5	60946722	60992722	+
						LNC_011061	NC_010455.5	60993500	61037307	+
						LNC_011133	NC_010455.5	83274826	83280889	+
						LNC_010258	NC_010454.4	38672538	38696558	+
						LNC_010259	NC_010454.4	39026729	39056520	+
						LNC_010256	NC_010454.4	37486284	37490162	+
						LNC_010257	NC_010454.4	38585516	38605534	+
						LNC_010254	NC_010454.4	37242715	37269205	+
						LNC_010255	NC_010454.4	37447228	37475140	+
						LNC_010252	NC_010454.4	37178202	37187447	+
						LNC_010253	NC_010454.4	37216849	37219288	+
						LNC_010250	NC_010454.4	36882334	36883014	+
						LNC_010251	NC_010454.4	36895333	36920510	+
						LNC_001171	NC_010443.5	138002202	138194934	-
						LNC_001170	NC_010443.5	138002202	138194934	-
						LNC_001173	NC_010443.5	138050578	138194934	-
						LNC_001172	NC_010443.5	138050578	138194934	-
						LNC_001175	NC_010443.5	139191690	139222510	-
						LNC_001174	NC_010443.5	138417758	138468560	-
						LNC_001177	NC_010443.5	139590687	139591511	-
						LNC_001176	NC_010443.5	139576633	139585140	-
						LNC_001179	NC_010443.5	140870116	140907758	-
						LNC_001178	NC_010443.5	139595262	139598167	-
						LNC_013285	NC_010457.5	125758539	125774087	+
						LNC_014863	NC_010461.5	56316265	56317715	+
						LNC_010754	NC_010454.4	44980528	44981611	-
						LNC_004279	NC_010446.5	126690839	126715045	+
						LNC_007188	NC_010449.5	47481197	47512438	+
						LNC_015474	NW_018084979.1	3265773	3266869	+
						LNC_004278	NC_010446.5	126690804	126706593	+
						LNC_014032	NC_010459.5	10752141	10760232	+
						LNC_015030	NC_010461.5	125376733	125377380	+
						LNC_003713	NC_010445.4	72986184	73013220	-
						LNC_003712	NC_010445.4	72986184	73010493	-
						LNC_003711	NC_010445.4	72983128	73013398	-
						LNC_003710	NC_010445.4	72983128	73013249	-
						LNC_003717	NC_010445.4	73835894	73836807	-
						LNC_003716	NC_010445.4	73835894	73836807	-
						LNC_003715	NC_010445.4	73835894	73836792	-
						LNC_003714	NC_010445.4	73831236	73836804	-
						LNC_003719	NC_010445.4	74004686	74068156	-
						LNC_003718	NC_010445.4	73939731	73963735	-
						LNC_005386	NC_010447.5	43072920	43080907	-
						LNC_005387	NC_010447.5	43099871	43115576	-
						LNC_005384	NC_010447.5	42930436	42963607	-
						LNC_005385	NC_010447.5	43065891	43067506	-
						LNC_005382	NC_010447.5	42740196	42789300	-
						LNC_005383	NC_010447.5	42930436	42963607	-
						LNC_005380	NC_010447.5	42643337	42789300	-
						LNC_005381	NC_010447.5	42740196	42755598	-
						LNC_005388	NC_010447.5	43099871	43135931	-
						LNC_005389	NC_010447.5	43099871	43168230	-
						LNC_007728	NC_010449.5	75025330	75026487	-
						LNC_007729	NC_010449.5	75089410	75093796	-
						LNC_007726	NC_010449.5	75001553	75002172	-
						LNC_007727	NC_010449.5	75022334	75023730	-
						LNC_007724	NC_010449.5	72858101	72933047	-
						LNC_007725	NC_010449.5	75000490	75002408	-
						LNC_007722	NC_010449.5	69805910	69822022	-
						LNC_007723	NC_010449.5	72805829	72922185	-
						LNC_007720	NC_010449.5	69717790	69805759	-
						LNC_007721	NC_010449.5	69805910	69819085	-
						LNC_012081	NC_010456.5	31836738	31849600	+
						LNC_012080	NC_010456.5	31836738	31849600	+
						LNC_012083	NC_010456.5	31860522	31866548	+
						LNC_012082	NC_010456.5	31836756	31849600	+
						LNC_012085	NC_010456.5	32070550	32091501	+
						LNC_012084	NC_010456.5	31905419	31946560	+
						LNC_003438	NC_010445.4	5464477	5471399	-
						LNC_003439	NC_010445.4	5720684	5727968	-
						LNC_003436	NC_010445.4	5396401	5404736	-
						LNC_003437	NC_010445.4	5396401	5404745	-
						LNC_003434	NC_010445.4	5387902	5396198	-
						LNC_003435	NC_010445.4	5393564	5396198	-
						LNC_003432	NC_010445.4	4992817	4994345	-
						LNC_003433	NC_010445.4	5091998	5094533	-
						LNC_003430	NC_010445.4	4900584	4985278	-
						LNC_003431	NC_010445.4	4900584	4998803	-
						LNC_005658	NC_010448.4	30028941	30038842	+
						LNC_005659	NC_010448.4	30059247	30072303	+
						LNC_013016	NC_010457.5	19924441	19954223	+
						LNC_005650	NC_010448.4	28544907	28546670	+
						LNC_005651	NC_010448.4	28544912	28546670	+
						LNC_005652	NC_010448.4	28555098	28555394	+
						LNC_005653	NC_010448.4	28597480	28598638	+
						LNC_005654	NC_010448.4	29314864	29320380	+
						LNC_005655	NC_010448.4	29314864	29320380	+
						LNC_005656	NC_010448.4	29315130	29339703	+
						LNC_005657	NC_010448.4	29315130	29339703	+
						LNC_002390	NC_010444.4	15716937	15752899	-
						LNC_002391	NC_010444.4	15743231	15753032	-
						LNC_002392	NC_010444.4	15834691	15850093	-
						LNC_002393	NC_010444.4	15973264	16003042	-
						LNC_002394	NC_010444.4	16344237	16418858	-
						LNC_002395	NC_010444.4	16344237	16491899	-
						LNC_002396	NC_010444.4	16344237	16499882	-
						LNC_002397	NC_010444.4	16344237	16499905	-
						LNC_002398	NC_010444.4	17120627	17156840	-
						LNC_002399	NC_010444.4	24608395	24620016	-
						LNC_015404	NW_018084833.1	691784	692222	+
						LNC_003380	NC_010445.4	112627868	112671124	+
						LNC_003381	NC_010445.4	112627868	112671124	+
						LNC_003382	NC_010445.4	112627868	112671124	+
						LNC_003383	NC_010445.4	112842084	112864440	+
						LNC_003384	NC_010445.4	112842084	112924193	+
						LNC_003385	NC_010445.4	114008107	114055110	+
						LNC_003386	NC_010445.4	114008107	114191960	+
						LNC_003387	NC_010445.4	114026704	114055110	+
						LNC_003388	NC_010445.4	114672692	114703912	+
						LNC_003389	NC_010445.4	121821732	121824346	+
						LNC_013210	NC_010457.5	101283934	101299191	+
						LNC_013688	NC_010457.5	136831594	136838058	-
						LNC_013689	NC_010457.5	137346085	137417820	-
						LNC_013684	NC_010457.5	135658299	135831496	-
						LNC_013685	NC_010457.5	135658299	135864224	-
						LNC_013686	NC_010457.5	135707741	135831462	-
						LNC_013687	NC_010457.5	135785142	135806336	-
						LNC_013680	NC_010457.5	133659637	133668766	-
						LNC_013681	NC_010457.5	133688099	133691825	-
						LNC_013682	NC_010457.5	133840910	133844117	-
						LNC_013683	NC_010457.5	133840910	133844117	-
						LNC_012231	NC_010456.5	57430278	57433773	+
						LNC_008838	NC_010451.4	117969957	118113769	+
						LNC_010814	NC_010454.4	52293575	52295793	-
						LNC_010815	NC_010454.4	52609023	52612180	-
						LNC_010816	NC_010454.4	52659880	52664678	-
						LNC_010817	NC_010454.4	52659880	52664685	-
						LNC_010810	NC_010454.4	52108987	52109984	-
						LNC_010811	NC_010454.4	52146589	52149350	-
						LNC_006099	NC_010448.4	119189356	119190351	+
						LNC_006098	NC_010448.4	119156530	119167197	+
						LNC_006097	NC_010448.4	117824420	117948604	+
						LNC_006096	NC_010448.4	117753412	117975019	+
						LNC_006095	NC_010448.4	115711265	115732889	+
						LNC_006094	NC_010448.4	115695116	115732889	+
						LNC_006093	NC_010448.4	115007706	115011465	+
						LNC_006092	NC_010448.4	115004542	115011465	+
						LNC_006091	NC_010448.4	114997986	115000176	+
						LNC_006090	NC_010448.4	114997950	115000176	+
						LNC_013356	NC_010457.5	15923663	15947498	-
						LNC_013357	NC_010457.5	15923663	15978578	-
						LNC_013354	NC_010457.5	15868495	15885787	-
						LNC_013355	NC_010457.5	15868495	15885888	-
						LNC_013352	NC_010457.5	15810512	15867100	-
						LNC_013353	NC_010457.5	15868495	15885716	-
						LNC_013350	NC_010457.5	10880041	10880898	-
						LNC_013351	NC_010457.5	11365548	11367782	-
						LNC_013358	NC_010457.5	17576851	17580238	-
						LNC_013359	NC_010457.5	17576851	17580245	-
						LNC_004529	NC_010446.5	93112388	93115695	-
						LNC_004528	NC_010446.5	90620444	90626044	-
						LNC_004521	NC_010446.5	90151654	90186968	-
						LNC_004520	NC_010446.5	90151654	90185951	-
						LNC_004523	NC_010446.5	90398160	90399583	-
						LNC_004522	NC_010446.5	90199723	90203978	-
						LNC_004525	NC_010446.5	90566535	90574762	-
						LNC_004524	NC_010446.5	90399955	90400886	-
						LNC_004527	NC_010446.5	90572217	90574762	-
						LNC_004526	NC_010446.5	90566535	90574762	-
						LNC_009012	NC_010451.4	36740529	36758115	-
						LNC_009013	NC_010451.4	37006649	37019197	-
						LNC_009010	NC_010451.4	36451681	36477539	-
						LNC_009011	NC_010451.4	36677621	36694406	-
						LNC_009016	NC_010451.4	37163815	37265436	-
						LNC_009017	NC_010451.4	39689325	39711931	-
						LNC_009014	NC_010451.4	37050007	37265364	-
						LNC_007598	NC_010449.5	41426202	41453713	-
						LNC_009018	NC_010451.4	39693042	39702225	-
						LNC_009019	NC_010451.4	39756909	39764563	-
						LNC_006673	NC_010448.4	82867018	82879069	-
						LNC_006672	NC_010448.4	82861631	82879069	-
						LNC_006671	NC_010448.4	82309323	82321473	-
						LNC_006670	NC_010448.4	82186358	82226362	-
						LNC_006677	NC_010448.4	82987206	82996533	-
						LNC_006676	NC_010448.4	82987206	82996533	-
						LNC_006675	NC_010448.4	82950282	82983984	-
						LNC_006674	NC_010448.4	82950282	82983984	-
						LNC_013235	NC_010457.5	110779207	110789159	+
						LNC_013234	NC_010457.5	110339248	110378867	+
						LNC_006679	NC_010448.4	83268396	83276722	-
						LNC_006678	NC_010448.4	83254150	83256938	-
						LNC_013231	NC_010457.5	109420996	109447241	+
						LNC_013230	NC_010457.5	109413736	109451689	+
						LNC_013233	NC_010457.5	110288261	110296025	+
						LNC_013232	NC_010457.5	109439223	109448506	+
						LNC_008947	NC_010451.4	8103572	8106914	-
						LNC_008946	NC_010451.4	7817770	7818855	-
						LNC_008945	NC_010451.4	7814585	7815665	-
						LNC_008944	NC_010451.4	7799802	7812214	-
						LNC_008943	NC_010451.4	6806025	6807906	-
						LNC_008942	NC_010451.4	6806025	6807031	-
						LNC_008941	NC_010451.4	6798720	6799916	-
						LNC_008940	NC_010451.4	6789337	6790477	-
						LNC_011857	NC_010455.5	140998315	141003936	-
						LNC_011856	NC_010455.5	140982145	140986226	-
						LNC_011855	NC_010455.5	140805251	140825111	-
						LNC_011854	NC_010455.5	140805251	140825111	-
						LNC_011853	NC_010455.5	140584286	140594649	-
						LNC_011852	NC_010455.5	140347839	140370202	-
						LNC_008949	NC_010451.4	8103572	8117698	-
						LNC_008948	NC_010451.4	8103572	8106941	-
						LNC_013751	NC_010458.4	24135571	24150041	+
						LNC_015012	NC_010461.5	124530502	124531179	+
						LNC_007594	NC_010449.5	39384396	39427991	-
						LNC_013260	NC_010457.5	120549040	120590147	+
						LNC_013328	NC_010457.5	484200	498892	-
						LNC_012625	NC_010456.5	35283676	35288187	-
						LNC_008714	NC_010451.4	65783791	65821657	+
						LNC_009625	NC_010452.4	45992311	46027675	-
						LNC_009624	NC_010452.4	45079079	45142440	-
						LNC_014659	NC_010460.4	9674847	9712957	-
						LNC_009627	NC_010452.4	46538425	46563435	-
						LNC_005016	NC_010447.5	69912560	69921626	+
						LNC_000537	NC_010443.5	189463151	189471485	+
						LNC_000534	NC_010443.5	189434007	189440728	+
						LNC_000535	NC_010443.5	189462559	189470548	+
						LNC_000532	NC_010443.5	189408017	189471485	+
						LNC_000533	NC_010443.5	189434001	189438778	+
						LNC_000530	NC_010443.5	189153506	189170458	+
						LNC_000531	NC_010443.5	189357907	189406164	+
						LNC_009621	NC_010452.4	44421687	44833945	-
						LNC_014391	NC_010459.5	58855259	58865179	-
						LNC_000538	NC_010443.5	189670394	189682552	+
						LNC_000539	NC_010443.5	189914052	189915638	+
						LNC_014227	NC_010459.5	11420723	11425404	-
						LNC_012925	NC_010456.5	121305561	121322814	-
						LNC_014225	NC_010459.5	11410427	11425404	-
						LNC_014224	NC_010459.5	11356685	11388216	-
						LNC_014223	NC_010459.5	11356685	11388127	-
						LNC_009623	NC_010452.4	45079079	45107558	-
						LNC_014221	NC_010459.5	11356132	11359782	-
						LNC_014220	NC_010459.5	11338434	11346263	-
						LNC_014397	NC_010459.5	61677174	61681983	-
						LNC_009622	NC_010452.4	44421687	44857664	-
						LNC_014229	NC_010459.5	11556814	11566887	-
						LNC_014228	NC_010459.5	11550383	11566892	-
						LNC_013903	NC_010458.4	22602530	22653445	-
						LNC_013902	NC_010458.4	22600180	22697790	-
						LNC_013901	NC_010458.4	22600180	22622620	-
						LNC_013568	NC_010457.5	101390878	101420499	-
						LNC_013907	NC_010458.4	25816386	25817239	-
						LNC_013906	NC_010458.4	25810423	25816019	-
						LNC_003948	NC_010446.5	29027975	29079053	+
						LNC_003949	NC_010446.5	30735983	30764961	+
						LNC_003946	NC_010446.5	29024667	29079053	+
						LNC_003947	NC_010446.5	29025230	29079053	+
						LNC_003944	NC_010446.5	28440571	28482066	+
						LNC_003945	NC_010446.5	28441090	28482066	+
						LNC_003942	NC_010446.5	28196674	28203540	+
						LNC_003943	NC_010446.5	28196674	28203540	+
						LNC_003940	NC_010446.5	28193057	28203540	+
						LNC_003941	NC_010446.5	28193057	28203540	+
						LNC_008055	NC_010450.4	68898857	68947975	+
						LNC_008054	NC_010450.4	68744696	68947975	+
						LNC_008057	NC_010450.4	69408762	69422815	+
						LNC_008056	NC_010450.4	69341879	69348459	+
						LNC_008051	NC_010450.4	66633512	66640575	+
						LNC_008050	NC_010450.4	65473443	65488962	+
						LNC_008053	NC_010450.4	67592011	67606750	+
						LNC_008052	NC_010450.4	67586894	67606750	+
						LNC_008059	NC_010450.4	71251256	71260893	+
						LNC_008058	NC_010450.4	69408766	69422815	+
						LNC_008577	NC_010451.4	12354532	12386192	+
						LNC_008122	NC_010450.4	87610266	87691174	+
						LNC_015512	NW_018085072.1	43209	62432	+
						LNC_010551	NC_010454.4	15436801	15447100	-
						LNC_008579	NC_010451.4	12445762	12451708	+
						LNC_010550	NC_010454.4	15436801	15447100	-
						LNC_014419	NC_010459.5	62831305	62844351	-
						LNC_010553	NC_010454.4	16840794	16882271	-
						LNC_000147	NC_010443.5	57337092	57364423	+
						LNC_000146	NC_010443.5	57337092	57364423	+
						LNC_000145	NC_010443.5	57292552	57332512	+
						LNC_000144	NC_010443.5	57155701	57165787	+
						LNC_000143	NC_010443.5	57147071	57155389	+
						LNC_000142	NC_010443.5	57030136	57061978	+
						LNC_005461	NC_010447.5	67850482	67851771	-
						LNC_005460	NC_010447.5	67522537	67531966	-
						LNC_010555	NC_010454.4	17768135	17782552	-
						LNC_000149	NC_010443.5	57338293	57364423	+
						LNC_000148	NC_010443.5	57338293	57351977	+
						LNC_014483	NC_010460.4	15678740	15906601	+
						LNC_005993	NC_010448.4	88815675	88825040	+
						LNC_014481	NC_010460.4	15548215	15906601	+
						LNC_014480	NC_010460.4	15548215	15906601	+
						LNC_014487	NC_010460.4	19211322	19224508	+
						LNC_010557	NC_010454.4	18032212	18033269	-
						LNC_014485	NC_010460.4	18667377	18723077	+
						LNC_005992	NC_010448.4	88710612	88712432	+
						LNC_014489	NC_010460.4	19263614	19441908	+
						LNC_010556	NC_010454.4	18003998	18014229	-
						LNC_005991	NC_010448.4	88709085	88712432	+
						LNC_005990	NC_010448.4	88152326	88155601	+
						LNC_005997	NC_010448.4	89096632	89118797	+
						LNC_013273	NC_010457.5	124533645	124547220	+
						LNC_005996	NC_010448.4	89088611	89118797	+
						LNC_005995	NC_010448.4	89088611	89108131	+
						LNC_005994	NC_010448.4	88979662	88986534	+
						LNC_006642	NC_010448.4	78863211	78875403	-
						LNC_006643	NC_010448.4	80012482	80017659	-
						LNC_013272	NC_010457.5	124533624	124547220	+
						LNC_006640	NC_010448.4	78011576	78045935	-
						LNC_011215	NC_010455.5	128577963	128593243	+
						LNC_011214	NC_010455.5	127434664	127448758	+
						LNC_011217	NC_010455.5	129460061	129504309	+
						LNC_006641	NC_010448.4	78599821	78602065	-
						LNC_007914	NC_010449.5	121721044	121723912	-
						LNC_011210	NC_010455.5	123873349	123879294	+
						LNC_011213	NC_010455.5	127414956	127444002	+
						LNC_011212	NC_010455.5	124124399	124182986	+
						LNC_006646	NC_010448.4	80035103	80089251	-
						LNC_011219	NC_010455.5	131422499	131430497	+
						LNC_011218	NC_010455.5	131129564	131131960	+
						LNC_006647	NC_010448.4	80443563	80450447	-
						LNC_001812	NC_010444.4	47450854	47525515	+
						LNC_001813	NC_010444.4	47450854	47525515	+
						LNC_001810	NC_010444.4	47450483	47527070	+
						LNC_001811	NC_010444.4	47450854	47525515	+
						LNC_001816	NC_010444.4	49029016	49037814	+
						LNC_001817	NC_010444.4	49052155	49082880	+
						LNC_001814	NC_010444.4	47461544	47494049	+
						LNC_001815	NC_010444.4	47530666	47582829	+
						LNC_006844	NC_010448.4	129055723	129104890	-
						LNC_006845	NC_010448.4	129756772	129761933	-
						LNC_001818	NC_010444.4	49730888	49743330	+
						LNC_001819	NC_010444.4	49880435	49883265	+
						LNC_006840	NC_010448.4	125949642	125983790	-
						LNC_006841	NC_010448.4	128005557	128017392	-
						LNC_006842	NC_010448.4	128018875	128027944	-
						LNC_006843	NC_010448.4	128035840	128038635	-
						LNC_013588	NC_010457.5	105914849	105926576	-
						LNC_009734	NC_010453.5	7733881	7748932	+
						LNC_014810	NC_010461.5	35778293	35789276	+
						LNC_014811	NC_010461.5	36355355	36366412	+
						LNC_014812	NC_010461.5	36362366	36371443	+
						LNC_014813	NC_010461.5	39025968	39028459	+
						LNC_014814	NC_010461.5	39424427	39498008	+
						LNC_014815	NC_010461.5	39507577	39513982	+
						LNC_014816	NC_010461.5	39726199	39737629	+
						LNC_014817	NC_010461.5	39726204	39737629	+
						LNC_014818	NC_010461.5	40570804	40596364	+
						LNC_012849	NC_010456.5	100847099	100859573	-
						LNC_012848	NC_010456.5	100840843	100850036	-
						LNC_004734	NC_010446.5	130714233	130722905	-
						LNC_004735	NC_010447.5	86695	87163	+
						LNC_004736	NC_010447.5	222915	223560	+
						LNC_004737	NC_010447.5	290819	304821	+
						LNC_004730	NC_010446.5	130298215	130322141	-
						LNC_004731	NC_010446.5	130298215	130322141	-
						LNC_004732	NC_010446.5	130485307	130580162	-
						LNC_004733	NC_010446.5	130659944	130661085	-
						LNC_013243	NC_010457.5	113111473	113149047	+
						LNC_004738	NC_010447.5	302354	304821	+
						LNC_004739	NC_010447.5	468371	469464	+
						LNC_014421	NC_010459.5	62849700	62854212	-
						LNC_007417	NC_010449.5	115346649	115348125	+
						LNC_012844	NC_010456.5	99578265	99628392	-
						LNC_007410	NC_010449.5	114586337	114590808	+
						LNC_012847	NC_010456.5	99929253	100024956	-
						LNC_007411	NC_010449.5	114621799	114628774	+
						LNC_000855	NC_010443.5	31232515	31237052	-
						LNC_000854	NC_010443.5	31192406	31237052	-
						LNC_000857	NC_010443.5	31998462	32001422	-
						LNC_000856	NC_010443.5	31971767	31986858	-
						LNC_000851	NC_010443.5	31184947	31228339	-
						LNC_000850	NC_010443.5	29747896	29749507	-
						LNC_000853	NC_010443.5	31192406	31227409	-
						LNC_000852	NC_010443.5	31184947	31237126	-
						LNC_013248	NC_010457.5	117705868	117715394	+
						LNC_007413	NC_010449.5	114675626	114707035	+
						LNC_000859	NC_010443.5	32418254	32552797	-
						LNC_000858	NC_010443.5	31998462	32001525	-
						LNC_013249	NC_010457.5	118208641	118273574	+
						LNC_014973	NC_010461.5	101209455	101252069	+
						LNC_015263	NC_010461.5	101525187	101617407	-
						LNC_014972	NC_010461.5	98753287	98758438	+
						LNC_015264	NC_010461.5	101530670	101617407	-
						LNC_012842	NC_010456.5	92409489	92428820	-
						LNC_014971	NC_010461.5	98668776	98708675	+
						LNC_015265	NC_010461.5	101583655	101617407	-
						LNC_009197	NC_010451.4	101459833	101842031	-
						LNC_012748	NC_010456.5	59240885	59253538	-
						LNC_012749	NC_010456.5	59409219	59454864	-
						LNC_015266	NC_010461.5	106159301	106171980	-
						LNC_009196	NC_010451.4	101459833	101719367	-
						LNC_012742	NC_010456.5	56094987	56108145	-
						LNC_007418	NC_010449.5	115368994	115370771	+
						LNC_012740	NC_010456.5	56087725	56096855	-
						LNC_012741	NC_010456.5	56087725	56105448	-
						LNC_012746	NC_010456.5	57533508	57540223	-
						LNC_009195	NC_010451.4	101459833	101599310	-
						LNC_012744	NC_010456.5	56702379	56728163	-
						LNC_007419	NC_010449.5	115368994	115370771	+
						LNC_013279	NC_010457.5	125672234	125675154	+
						LNC_009194	NC_010451.4	98239931	98265930	-
						LNC_014975	NC_010461.5	101989881	102032472	+
						LNC_015269	NC_010461.5	106491211	106496275	-
						LNC_009193	NC_010451.4	98123916	98178633	-
						LNC_014974	NC_010461.5	101213426	101252069	+
						LNC_009192	NC_010451.4	97866882	98265975	-
						LNC_009191	NC_010451.4	97866882	98186180	-
						LNC_009190	NC_010451.4	97122027	97321148	-
						LNC_013278	NC_010457.5	125563492	125636477	+
						LNC_009733	NC_010453.5	7733880	7759512	+
						LNC_009959	NC_010453.5	25876399	25896532	-
						LNC_009958	NC_010453.5	25107401	25131318	-
						LNC_014644	NC_010460.4	8883440	8894428	-
						LNC_009953	NC_010453.5	21337031	21380467	-
						LNC_009952	NC_010453.5	21337031	21380402	-
						LNC_009951	NC_010453.5	21337031	21380316	-
						LNC_009950	NC_010453.5	21337031	21380316	-
						LNC_009957	NC_010453.5	25081790	25131318	-
						LNC_000259	NC_010443.5	99292928	99311127	+
						LNC_009955	NC_010453.5	22630957	22634417	-
						LNC_009954	NC_010453.5	21337031	21380467	-
						LNC_003787	NC_010445.4	103041157	103096868	-
						LNC_006468	NC_010448.4	51317441	51328356	-
						LNC_006469	NC_010448.4	51317441	51328356	-
						LNC_006466	NC_010448.4	51307527	51308020	-
						LNC_006467	NC_010448.4	51307527	51308219	-
						LNC_006464	NC_010448.4	51168055	51172318	-
						LNC_006465	NC_010448.4	51226529	51228754	-
						LNC_006462	NC_010448.4	50733405	50746983	-
						LNC_006463	NC_010448.4	50835257	50842557	-
						LNC_006460	NC_010448.4	49915620	49918792	-
						LNC_006461	NC_010448.4	49918165	49918729	-
						LNC_000709	NC_010443.5	265687691	265704022	+
						LNC_000708	NC_010443.5	265671375	265704022	+
						LNC_000705	NC_010443.5	265224439	265235389	+
						LNC_000704	NC_010443.5	264370961	264486006	+
						LNC_000707	NC_010443.5	265306715	265308784	+
						LNC_000706	NC_010443.5	265296600	265308784	+
						LNC_000701	NC_010443.5	263789035	263797099	+
						LNC_000700	NC_010443.5	263784334	263821899	+
						LNC_000703	NC_010443.5	264074710	264195910	+
						LNC_000702	NC_010443.5	263795024	263821899	+
						LNC_005373	NC_010447.5	35856307	35888984	-
						LNC_012339	NC_010456.5	105126707	105169773	+
						LNC_008715	NC_010451.4	66397795	66435565	+
						LNC_002569	NC_010444.4	70110892	70111916	-
						LNC_002568	NC_010444.4	70098999	70109263	-
						LNC_002567	NC_010444.4	70044057	70044654	-
						LNC_002566	NC_010444.4	69739262	69748297	-
						LNC_002565	NC_010444.4	69739262	69742389	-
						LNC_002564	NC_010444.4	69474044	69532307	-
						LNC_002563	NC_010444.4	69474044	69532307	-
						LNC_002562	NC_010444.4	69364976	69386550	-
						LNC_002561	NC_010444.4	69364976	69386538	-
						LNC_002560	NC_010444.4	69322230	69324430	-
						LNC_005746	NC_010448.4	52101537	52102447	+
						LNC_000250	NC_010443.5	98642994	99024654	+
						LNC_009489	NC_010452.4	745864	762233	-
						LNC_009488	NC_010452.4	736445	762616	-
						LNC_003179	NC_010445.4	47739633	47752345	+
						LNC_003178	NC_010445.4	47727361	47758966	+
						LNC_003177	NC_010445.4	47609144	47617742	+
						LNC_005377	NC_010447.5	37978746	37982438	-
						LNC_003175	NC_010445.4	47532940	47560068	+
						LNC_003174	NC_010445.4	46963260	46966646	+
						LNC_003173	NC_010445.4	46960880	46966646	+
						LNC_003172	NC_010445.4	46506014	46546630	+
						LNC_003171	NC_010445.4	46483952	46497868	+
						LNC_003170	NC_010445.4	46380562	46381602	+
						LNC_005745	NC_010448.4	52035909	52042497	+
						LNC_000255	NC_010443.5	99035868	99043204	+
						LNC_005742	NC_010448.4	51796419	51798648	+
						LNC_000254	NC_010443.5	99031560	99043204	+
						LNC_015472	NW_018084979.1	2383288	2389270	+
						LNC_005743	NC_010448.4	51858129	51864923	+
						LNC_001302	NC_010443.5	189690395	189908149	-
						LNC_015160	NC_010461.5	56188558	56206115	-
						LNC_005740	NC_010448.4	51745742	51746330	+
						LNC_001303	NC_010443.5	189746166	189908149	-
						LNC_005741	NC_010448.4	51794301	51798648	+
						LNC_001300	NC_010443.5	189497779	189501816	-
						LNC_001301	NC_010443.5	189690395	189908070	-
						LNC_008718	NC_010451.4	67248301	67251809	+
						LNC_001306	NC_010443.5	190700115	190712741	-
						LNC_008719	NC_010451.4	67259946	67261191	+
						LNC_001307	NC_010443.5	191043543	191059747	-
						LNC_010663	NC_010454.4	26244375	26250521	-
						LNC_010662	NC_010454.4	25970942	25995107	-
						LNC_006288	NC_010448.4	12223770	12245086	-
						LNC_006289	NC_010448.4	12397518	12399550	-
						LNC_010667	NC_010454.4	26820797	26822632	-
						LNC_001304	NC_010443.5	190690365	190712741	-
						LNC_010665	NC_010454.4	26266675	26267243	-
						LNC_010664	NC_010454.4	26256269	26257724	-
						LNC_006282	NC_010448.4	7195204	7198368	-
						LNC_006283	NC_010448.4	12057545	12073750	-
						LNC_006280	NC_010448.4	6254574	6271031	-
						LNC_001305	NC_010443.5	190690365	190712741	-
						LNC_006286	NC_010448.4	12069241	12070875	-
						LNC_006287	NC_010448.4	12195158	12213033	-
						LNC_006284	NC_010448.4	12059989	12063348	-
						LNC_006285	NC_010448.4	12066898	12073764	-
						LNC_008538	NC_010451.4	4179989	4182524	+
						LNC_008539	NC_010451.4	4180262	4182524	+
						LNC_008536	NC_010451.4	4176266	4188436	+
						LNC_008537	NC_010451.4	4178639	4182524	+
						LNC_008534	NC_010451.4	2018091	2050998	+
						LNC_008535	NC_010451.4	3324096	3325181	+
						LNC_008532	NC_010451.4	1291669	1294154	+
						LNC_008533	NC_010451.4	2018091	2050998	+
						LNC_008530	NC_010451.4	1291663	1297994	+
						LNC_008531	NC_010451.4	1291664	1294154	+
						LNC_006277	NC_010448.4	4503573	4520442	-
						LNC_007908	NC_010449.5	121658697	121659973	-
						LNC_006276	NC_010448.4	4487822	4493020	-
						LNC_007909	NC_010449.5	121658697	121663629	-
						LNC_006275	NC_010448.4	4127231	4145935	-
						LNC_009229	NC_010451.4	114390363	114425593	-
						LNC_007906	NC_010449.5	121133628	121168119	-
						LNC_006274	NC_010448.4	4099432	4146246	-
						LNC_007907	NC_010449.5	121656217	121662078	-
						LNC_009221	NC_010451.4	109267395	109280262	-
						LNC_006273	NC_010448.4	3814530	3815733	-
						LNC_009223	NC_010451.4	109429598	109431664	-
						LNC_009222	NC_010451.4	109412023	109412813	-
						LNC_009225	NC_010451.4	113011358	113303863	-
						LNC_007904	NC_010449.5	121131863	121170200	-
						LNC_009227	NC_010451.4	114004657	114034021	-
						LNC_006272	NC_010448.4	3149715	3152150	-
						LNC_007905	NC_010449.5	121131863	121170200	-
						LNC_001038	NC_010443.5	108881558	108886624	-
						LNC_001039	NC_010443.5	109972730	109984832	-
						LNC_001034	NC_010443.5	108298094	108302671	-
						LNC_001035	NC_010443.5	108298351	108302671	-
						LNC_001036	NC_010443.5	108881558	108886624	-
						LNC_001037	NC_010443.5	108881558	108886624	-
						LNC_001030	NC_010443.5	107798262	107838657	-
						LNC_001031	NC_010443.5	107951617	107969316	-
						LNC_001032	NC_010443.5	107951617	107969337	-
						LNC_001033	NC_010443.5	107951617	107969337	-
						LNC_008280	NC_010450.4	20288249	20369818	-
						LNC_007670	NC_010449.5	57504913	57570040	-
						LNC_008282	NC_010450.4	20550887	20593516	-
						LNC_008283	NC_010450.4	28801624	28880799	-
						LNC_008284	NC_010450.4	28801624	28910426	-
						LNC_007900	NC_010449.5	121053898	121056546	-
						LNC_008286	NC_010450.4	29329333	29330606	-
						LNC_007671	NC_010449.5	57541584	57556091	-
						LNC_008288	NC_010450.4	30229623	30263387	-
						LNC_008289	NC_010450.4	30229623	30274208	-
						LNC_007901	NC_010449.5	121054469	121056531	-
						LNC_007672	NC_010449.5	58060587	58065928	-
						LNC_011040	NC_010455.5	50479293	50486042	+
						LNC_011041	NC_010455.5	50479342	50486042	+
						LNC_011042	NC_010455.5	50486189	50504828	+
						LNC_007673	NC_010449.5	58159262	58163259	-
						LNC_011044	NC_010455.5	50556418	50629055	+
						LNC_011045	NC_010455.5	50603397	50629055	+
						LNC_011046	NC_010455.5	52349380	52362293	+
						LNC_011047	NC_010455.5	52349380	52362293	+
						LNC_011048	NC_010455.5	52364045	52392000	+
						LNC_007674	NC_010449.5	58219575	58231207	-
						LNC_007675	NC_010449.5	58219575	58236966	-
						LNC_004284	NC_010446.5	127617023	127660461	+
						LNC_004285	NC_010446.5	127630808	127660461	+
						LNC_001159	NC_010443.5	131523696	131539424	-
						LNC_001158	NC_010443.5	130760822	130764755	-
						LNC_004280	NC_010446.5	126694064	126703971	+
						LNC_004281	NC_010446.5	127071188	127079330	+
						LNC_004282	NC_010446.5	127581098	127604988	+
						LNC_004283	NC_010446.5	127606920	127660461	+
						LNC_001153	NC_010443.5	129974397	129979897	-
						LNC_001152	NC_010443.5	129847495	129848021	-
						LNC_001151	NC_010443.5	129839434	129840101	-
						LNC_001150	NC_010443.5	129374586	129395977	-
						LNC_004288	NC_010446.5	129134685	129174206	+
						LNC_004289	NC_010446.5	130803434	130815635	+
						LNC_001155	NC_010443.5	130548835	130551649	-
						LNC_001154	NC_010443.5	130443570	130445627	-
						LNC_014984	NC_010461.5	106965774	106969147	+
						LNC_007019	NC_010449.5	13426300	13451063	+
						LNC_008817	NC_010451.4	109740516	109900675	+
						LNC_003883	NC_010445.4	131295243	131303796	-
						LNC_003882	NC_010445.4	131295243	131303663	-
						LNC_003881	NC_010445.4	128903631	128906115	-
						LNC_003880	NC_010445.4	127348069	127359963	-
						LNC_003887	NC_010445.4	132704211	132731163	-
						LNC_003886	NC_010445.4	131434348	131435511	-
						LNC_003885	NC_010445.4	131433414	131435254	-
						LNC_003884	NC_010445.4	131400372	131417833	-
						LNC_003889	NC_010446.5	136106	138568	+
						LNC_003888	NC_010446.5	58526	60387	+
						LNC_006967	NC_010448.4	166960087	167082573	-
						LNC_011878	NC_010455.5	157411981	157417477	-
						LNC_011054	NC_010455.5	54661587	54662877	+
						LNC_012531	NC_010456.5	12490872	12513200	-
						LNC_012530	NC_010456.5	12291287	12386322	-
						LNC_012533	NC_010456.5	14487496	14499972	-
						LNC_012532	NC_010456.5	14458414	14474887	-
						LNC_012535	NC_010456.5	14976171	14998858	-
						LNC_012534	NC_010456.5	14947583	14959481	-
						LNC_012537	NC_010456.5	15722854	15753640	-
						LNC_012536	NC_010456.5	14992607	14998861	-
						LNC_012539	NC_010456.5	16711172	16712255	-
						LNC_012538	NC_010456.5	16710001	16712509	-
						LNC_013298	NC_010457.5	132171418	132174198	+
						LNC_011559	NC_010455.5	54324943	54374165	-
						LNC_000288	NC_010443.5	108417148	108447702	+
						LNC_003774	NC_010445.4	100557203	100576815	-
						LNC_003777	NC_010445.4	100590739	100597512	-
						LNC_003776	NC_010445.4	100590739	100597230	-
						LNC_003771	NC_010445.4	96533378	96566684	-
						LNC_003770	NC_010445.4	96487708	96527685	-
						LNC_003773	NC_010445.4	96872031	96880200	-
						LNC_003772	NC_010445.4	96542681	96563403	-
						LNC_000280	NC_010443.5	106911156	106928250	+
						LNC_000281	NC_010443.5	106911276	106928250	+
						LNC_000282	NC_010443.5	106923423	106928250	+
						LNC_000283	NC_010443.5	107552313	107583270	+
						LNC_003779	NC_010445.4	101102105	101138278	-
						LNC_003778	NC_010445.4	101066144	101076082	-
						LNC_000286	NC_010443.5	107909781	107949928	+
						LNC_000287	NC_010443.5	107914424	107949928	+
						LNC_002828	NC_010444.4	137060671	137079289	-
						LNC_002829	NC_010444.4	137070999	137079556	-
						LNC_013573	NC_010457.5	103901730	104059638	-
						LNC_002822	NC_010444.4	136907165	136927593	-
						LNC_002823	NC_010444.4	136959574	136968381	-
						LNC_002820	NC_010444.4	135360925	135383343	-
						LNC_002821	NC_010444.4	136661638	136667352	-
						LNC_002826	NC_010444.4	137038051	137049452	-
						LNC_002827	NC_010444.4	137038051	137049466	-
						LNC_002824	NC_010444.4	136972509	136988035	-
						LNC_002825	NC_010444.4	136992306	137028691	-
						LNC_007252	NC_010449.5	62518635	62737354	+
						LNC_007253	NC_010449.5	62518635	62737354	+
						LNC_007250	NC_010449.5	60708173	60723731	+
						LNC_007251	NC_010449.5	62518635	62729484	+
						LNC_007256	NC_010449.5	64083491	64123750	+
						LNC_007257	NC_010449.5	64083491	64123750	+
						LNC_007254	NC_010449.5	62565570	62737354	+
						LNC_007255	NC_010449.5	64083491	64119898	+
						LNC_007708	NC_010449.5	65091852	65093860	-
						LNC_007709	NC_010449.5	65091852	65093860	-
						LNC_007258	NC_010449.5	64091201	64123750	+
						LNC_007259	NC_010449.5	64578242	64603364	+
						LNC_003410	NC_010445.4	517701	520981	-
						LNC_003411	NC_010445.4	517701	520999	-
						LNC_003412	NC_010445.4	517888	522308	-
						LNC_003413	NC_010445.4	1645651	1652760	-
						LNC_003414	NC_010445.4	1645651	1654680	-
						LNC_003415	NC_010445.4	1645651	1663985	-
						LNC_003416	NC_010445.4	1818010	1819029	-
						LNC_003417	NC_010445.4	2829237	2831875	-
						LNC_003418	NC_010445.4	3610344	3611069	-
						LNC_003419	NC_010445.4	3800195	3822172	-
						LNC_013575	NC_010457.5	104525922	104543781	-
						LNC_010964	NC_010455.5	31857188	31880263	+
						LNC_012494	NC_010456.5	6334487	6335784	-
						LNC_012495	NC_010456.5	6335432	6337703	-
						LNC_012493	NC_010456.5	6290070	6303731	-
						LNC_008398	NC_010450.4	85144653	85169762	-
						LNC_010878	NC_010455.5	5315960	5348147	+
						LNC_010879	NC_010455.5	5357007	5388083	+
						LNC_010876	NC_010455.5	2800909	2830666	+
						LNC_010877	NC_010455.5	2938869	2956102	+
						LNC_010874	NC_010455.5	2638985	2641283	+
						LNC_010410	NC_010454.4	53907306	53908493	+
						LNC_010872	NC_010455.5	1491304	1579893	+
						LNC_010873	NC_010455.5	2506137	2583661	+
						LNC_010870	NC_010455.5	1313891	1324387	+
						LNC_010871	NC_010455.5	1491242	1579893	+
						LNC_006071	NC_010448.4	106089600	106109047	+
						LNC_006070	NC_010448.4	106088244	106139347	+
						LNC_006073	NC_010448.4	106089955	106139347	+
						LNC_006072	NC_010448.4	106089600	106139347	+
						LNC_006075	NC_010448.4	106173857	106314888	+
						LNC_006074	NC_010448.4	106173857	106238007	+
						LNC_006077	NC_010448.4	106256446	106314888	+
						LNC_006076	NC_010448.4	106217191	106238007	+
						LNC_006079	NC_010448.4	106852463	106858670	+
						LNC_006078	NC_010448.4	106735773	106788602	+
						LNC_013372	NC_010457.5	24899082	24900716	-
						LNC_012499	NC_010456.5	6336810	6338840	-
						LNC_013374	NC_010457.5	25178933	25181952	-
						LNC_013375	NC_010457.5	25366054	25379661	-
						LNC_013376	NC_010457.5	25367450	25371807	-
						LNC_013377	NC_010457.5	25367450	25379661	-
						LNC_004503	NC_010446.5	84961856	84977950	-
						LNC_004502	NC_010446.5	84112159	84115267	-
						LNC_004501	NC_010446.5	83578306	83584423	-
						LNC_004500	NC_010446.5	83578306	83583995	-
						LNC_004507	NC_010446.5	85049615	85057573	-
						LNC_004506	NC_010446.5	84962600	85014583	-
						LNC_004505	NC_010446.5	84961856	85013908	-
						LNC_004504	NC_010446.5	84961856	84983622	-
						LNC_004509	NC_010446.5	85049615	85057651	-
						LNC_004508	NC_010446.5	85049615	85057633	-
						LNC_009034	NC_010451.4	42017964	42022909	-
						LNC_005049	NC_010447.5	78038568	78063331	+
						LNC_009036	NC_010451.4	44513144	44535158	-
						LNC_009037	NC_010451.4	44523477	44535158	-
						LNC_009030	NC_010451.4	41952428	41955683	-
						LNC_009031	NC_010451.4	41978093	41988699	-
						LNC_009032	NC_010451.4	41978093	41988831	-
						LNC_005048	NC_010447.5	78038568	78063331	+
						LNC_009038	NC_010451.4	44543725	44546727	-
						LNC_009039	NC_010451.4	44561859	44566894	-
						LNC_006615	NC_010448.4	72497258	72510317	-
						LNC_006614	NC_010448.4	72066746	72067596	-
						LNC_006617	NC_010448.4	74271863	74344729	-
						LNC_006616	NC_010448.4	73172539	73206767	-
						LNC_006611	NC_010448.4	71832800	71835126	-
						LNC_006610	NC_010448.4	71772840	71773313	-
						LNC_006613	NC_010448.4	72013255	72016827	-
						LNC_006612	NC_010448.4	72001888	72016976	-
						LNC_006619	NC_010448.4	74556157	74571519	-
						LNC_006618	NC_010448.4	74556157	74571466	-
						LNC_013219	NC_010457.5	104624888	104656501	+
						LNC_013218	NC_010457.5	104569168	104580757	+
						LNC_014604	NC_010460.4	51325463	51349195	+
						LNC_015209	NC_010461.5	83092699	83094580	-
						LNC_010903	NC_010455.5	18929664	18945057	+
						LNC_014462	NC_010460.4	10281044	10316911	+
						LNC_010900	NC_010455.5	18522610	18558060	+
						LNC_006966	NC_010448.4	166340615	166341489	-
						LNC_005041	NC_010447.5	76809703	76816667	+
						LNC_010901	NC_010455.5	18878466	18898591	+
						LNC_009533	NC_010452.4	21044796	21124273	-
						LNC_005040	NC_010447.5	76809703	76816667	+
						LNC_005043	NC_010447.5	76809703	76855613	+
						LNC_005042	NC_010447.5	76809703	76816667	+
						LNC_005045	NC_010447.5	77117581	77127667	+
						LNC_010905	NC_010455.5	19209638	19251038	+
						LNC_005044	NC_010447.5	77113499	77125493	+
						LNC_005047	NC_010447.5	77642648	77645431	+
						LNC_013140	NC_010457.5	77937174	77995171	+
						LNC_005046	NC_010447.5	77642648	77645431	+
						LNC_007416	NC_010449.5	115328155	115348708	+
						LNC_010411	NC_010454.4	54477997	54544001	+
						LNC_006964	NC_010448.4	166333436	166334157	-
						LNC_014983	NC_010461.5	106761211	106770902	+
						LNC_012298	NC_010456.5	87557362	87588286	+
						LNC_012299	NC_010456.5	87968618	87971353	+
						LNC_012294	NC_010456.5	81931299	81940367	+
						LNC_012295	NC_010456.5	87492535	87588286	+
						LNC_012296	NC_010456.5	87492939	87588286	+
						LNC_012297	NC_010456.5	87518110	87588286	+
						LNC_012290	NC_010456.5	76815151	76827498	+
						LNC_012291	NC_010456.5	76816000	76821998	+
						LNC_012292	NC_010456.5	76816002	76835870	+
						LNC_012293	NC_010456.5	81891216	81893088	+
						LNC_014048	NC_010459.5	14136880	14142714	+
						LNC_000518	NC_010443.5	184720507	184743582	+
						LNC_000519	NC_010443.5	186381039	186404099	+
						LNC_000510	NC_010443.5	183846667	183858486	+
						LNC_000511	NC_010443.5	183846667	183858486	+
						LNC_005032	NC_010447.5	74830073	74831605	+
						LNC_005033	NC_010447.5	74830073	74834443	+
						LNC_005034	NC_010447.5	74830073	74834443	+
						LNC_000515	NC_010443.5	184339060	184348230	+
						LNC_005036	NC_010447.5	74868622	74881230	+
						LNC_000517	NC_010443.5	184714874	184717322	+
						LNC_007889	NC_010449.5	117676443	117706271	-
						LNC_007888	NC_010449.5	117676443	117705892	-
						LNC_006962	NC_010448.4	165849594	165859923	-
						LNC_007886	NC_010449.5	117602284	117607587	-
						LNC_007885	NC_010449.5	117242734	117291566	-
						LNC_007884	NC_010449.5	116787396	116797469	-
						LNC_007883	NC_010449.5	115513872	115520216	-
						LNC_007882	NC_010449.5	115476956	115478461	-
						LNC_007881	NC_010449.5	115412592	115414320	-
						LNC_007880	NC_010449.5	115356550	115361550	-
						LNC_012180	NC_010456.5	48181385	48187871	+
						LNC_015119	NC_010461.5	42616911	42620210	-
						LNC_014210	NC_010459.5	8570153	8580592	-
						LNC_012181	NC_010456.5	48330335	48341799	+
						LNC_012182	NC_010456.5	48708058	48708774	+
						LNC_003960	NC_010446.5	36796985	36810857	+
						LNC_003961	NC_010446.5	36849733	36852596	+
						LNC_003962	NC_010446.5	37261636	37436988	+
						LNC_003963	NC_010446.5	38643039	38647662	+
						LNC_003964	NC_010446.5	38643039	38647662	+
						LNC_003965	NC_010446.5	39081931	39113401	+
						LNC_003966	NC_010446.5	39085486	39113401	+
						LNC_003967	NC_010446.5	39492855	39565068	+
						LNC_003968	NC_010446.5	39809036	39967556	+
						LNC_003969	NC_010446.5	40001805	40129781	+
						LNC_008075	NC_010450.4	71838395	71910449	+
						LNC_008074	NC_010450.4	71801852	71829251	+
						LNC_008073	NC_010450.4	71801752	71820012	+
						LNC_008072	NC_010450.4	71797149	71833066	+
						LNC_008071	NC_010450.4	71797149	71816632	+
						LNC_008070	NC_010450.4	71694040	71694879	+
						LNC_015112	NC_010461.5	41832065	41832807	-
						LNC_012186	NC_010456.5	49693412	49694894	+
						LNC_015113	NC_010461.5	41843285	41845179	-
						LNC_012187	NC_010456.5	49729645	49740146	+
						LNC_015110	NC_010461.5	41802120	41803612	-
						LNC_002611	NC_010444.4	74894491	74899179	-
						LNC_002610	NC_010444.4	74767662	74768372	-
						LNC_002613	NC_010444.4	75168099	75173343	-
						LNC_002612	NC_010444.4	75021758	75029630	-
						LNC_002615	NC_010444.4	75491902	75501548	-
						LNC_002614	NC_010444.4	75491902	75501548	-
						LNC_002617	NC_010444.4	75491902	75501548	-
						LNC_002616	NC_010444.4	75491902	75501548	-
						LNC_002619	NC_010444.4	75522273	75524541	-
						LNC_002618	NC_010444.4	75491902	75501548	-
						LNC_015117	NC_010461.5	42102322	42106325	-
						LNC_015035	NC_010461.5	8520701	8535264	-
						LNC_015114	NC_010461.5	42086903	42087323	-
						LNC_010412	NC_010454.4	54519670	54544001	+
						LNC_009724	NC_010453.5	4615201	4689576	+
						LNC_015115	NC_010461.5	42102322	42106305	-
						LNC_015037	NC_010461.5	9511080	9529985	-
						LNC_009725	NC_010453.5	4983793	4997785	+
						LNC_015036	NC_010461.5	8522534	8535264	-
						LNC_015031	NC_010461.5	125619300	125639125	+
						LNC_013937	NC_010458.4	44415206	44516154	-
						LNC_009728	NC_010453.5	5994107	6000699	+
						LNC_015033	NC_010461.5	6981707	6984831	-
						LNC_009729	NC_010453.5	6698015	6701272	+
						LNC_015032	NC_010461.5	125619300	125673706	+
						LNC_004349	NC_010446.5	21773029	21802567	-
						LNC_004348	NC_010446.5	21773029	21802567	-
						LNC_011187	NC_010455.5	117113270	117126319	+
						LNC_011186	NC_010455.5	117113270	117126319	+
						LNC_011181	NC_010455.5	110288469	110326609	+
						LNC_011180	NC_010455.5	110287651	110293377	+
						LNC_011183	NC_010455.5	111145010	111207274	+
						LNC_011005	NC_010455.5	38582627	38862599	+
						LNC_004341	NC_010446.5	19190605	19231341	-
						LNC_004340	NC_010446.5	19190605	19216928	-
						LNC_004343	NC_010446.5	19350869	19394758	-
						LNC_004342	NC_010446.5	19350869	19379926	-
						LNC_004345	NC_010446.5	20180792	20327156	-
						LNC_004344	NC_010446.5	19402209	19409069	-
						LNC_004347	NC_010446.5	20931705	20935649	-
						LNC_004346	NC_010446.5	20928906	20935636	-
						LNC_010595	NC_010454.4	20642248	20646578	-
						LNC_010594	NC_010454.4	20633775	20635264	-
						LNC_010597	NC_010454.4	20649098	20650106	-
						LNC_010596	NC_010454.4	20645517	20646379	-
						LNC_010591	NC_010454.4	20440844	20453426	-
						LNC_010590	NC_010454.4	20407253	20465118	-
						LNC_010593	NC_010454.4	20581478	20582171	-
						LNC_010592	NC_010454.4	20551967	20555429	-
						LNC_015516	NW_018085094.1	224013	256228	+
						LNC_008028	NC_010450.4	43749459	43871011	+
						LNC_015514	NW_018085080.1	16450	22060	-
						LNC_015515	NW_018085094.1	224013	240632	+
						LNC_010599	NC_010454.4	20652519	20655904	-
						LNC_010598	NC_010454.4	20649098	20650627	-
						LNC_015510	NW_018085018.1	418980	429245	+
						LNC_008029	NC_010450.4	44729157	44747784	+
						LNC_008983	NC_010451.4	25819253	25841876	-
						LNC_014030	NC_010459.5	10438670	10489759	+
						LNC_008982	NC_010451.4	24772586	24920120	-
						LNC_006880	NC_010448.4	144837932	144918552	-
						LNC_014031	NC_010459.5	10439522	10489759	+
						LNC_008981	NC_010451.4	20833602	21005042	-
						LNC_014609	NC_010460.4	54393562	54428739	+
						LNC_008024	NC_010450.4	43732785	43745618	+
						LNC_008980	NC_010451.4	20260966	20275708	-
						LNC_011239	NC_010455.5	135626231	135628618	+
						LNC_008025	NC_010450.4	43749434	43755836	+
						LNC_011237	NC_010455.5	134324544	134327075	+
						LNC_008987	NC_010451.4	26206915	26214097	-
						LNC_011235	NC_010455.5	133544967	133560461	+
						LNC_011234	NC_010455.5	133276123	133334959	+
						LNC_011233	NC_010455.5	133276123	133334959	+
						LNC_011232	NC_010455.5	133276123	133334959	+
						LNC_011231	NC_010455.5	133193391	133194855	+
						LNC_008986	NC_010451.4	26196081	26214097	-
						LNC_008985	NC_010451.4	26196081	26214097	-
						LNC_010049	NC_010454.4	450438	458522	+
						LNC_010048	NC_010454.4	448080	449508	+
						LNC_006881	NC_010448.4	144837965	144918548	-
						LNC_010046	NC_010453.5	79125113	79129768	-
						LNC_010045	NC_010453.5	79119169	79136217	-
						LNC_008984	NC_010451.4	26180345	26187596	-
						LNC_010043	NC_010453.5	78770238	78778236	-
						LNC_010042	NC_010453.5	78765383	78778236	-
						LNC_010041	NC_010453.5	78765383	78778236	-
						LNC_010040	NC_010453.5	78765383	78773202	-
						LNC_001834	NC_010444.4	58757418	58762610	+
						LNC_001835	NC_010444.4	58922999	58926405	+
						LNC_001836	NC_010444.4	59084873	59089940	+
						LNC_001837	NC_010444.4	59094399	59098711	+
						LNC_001830	NC_010444.4	58428876	58478364	+
						LNC_001831	NC_010444.4	58547295	58556569	+
						LNC_001832	NC_010444.4	58548651	58552201	+
						LNC_001833	NC_010444.4	58558069	58574225	+
						LNC_014039	NC_010459.5	12064623	12080976	+
						LNC_001838	NC_010444.4	59211407	59216471	+
						LNC_001839	NC_010444.4	59211407	59216471	+
						LNC_006828	NC_010448.4	119415919	119494001	-
						LNC_006829	NC_010448.4	119735689	119745567	-
						LNC_013587	NC_010457.5	105893637	105926576	-
						LNC_013586	NC_010457.5	105811857	105813013	-
						LNC_013585	NC_010457.5	104781691	104811621	-
						LNC_009103	NC_010451.4	64538521	64554955	-
						LNC_013583	NC_010457.5	104781691	104806752	-
						LNC_013582	NC_010457.5	104781583	104806458	-
						LNC_013581	NC_010457.5	104747922	104759145	-
						LNC_013580	NC_010457.5	104747922	104759145	-
						LNC_009456	NC_010452.4	56372481	56424909	+
						LNC_010413	NC_010454.4	54759212	54799808	+
						LNC_013589	NC_010457.5	105919993	105924311	-
						LNC_009457	NC_010452.4	56976239	57190935	+
						LNC_009106	NC_010451.4	64777985	64779460	-
						LNC_004758	NC_010447.5	5058582	5071280	+
						LNC_004759	NC_010447.5	5059885	5071280	+
						LNC_004756	NC_010447.5	3874590	3882966	+
						LNC_004757	NC_010447.5	4200468	4219281	+
						LNC_004754	NC_010447.5	3874439	3893628	+
						LNC_004755	NC_010447.5	3874572	3882966	+
						LNC_004752	NC_010447.5	3442468	3454017	+
						LNC_004753	NC_010447.5	3637794	3717602	+
						LNC_004750	NC_010447.5	3265475	3267087	+
						LNC_004751	NC_010447.5	3408886	3435398	+
						LNC_011912	NC_010455.5	180665577	180695630	-
						LNC_010232	NC_010454.4	34600556	34601317	+
						LNC_008932	NC_010451.4	3456861	3458365	-
						LNC_013131	NC_010457.5	74669644	74757038	+
						LNC_011913	NC_010455.5	182173766	182188767	-
						LNC_006000	NC_010448.4	89297370	89318029	+
						LNC_006001	NC_010448.4	89300263	89318029	+
						LNC_008933	NC_010451.4	5507757	5509058	-
						LNC_006550	NC_010448.4	58472064	58474856	-
						LNC_010239	NC_010454.4	34747767	34757614	+
						LNC_006101	NC_010448.4	119262497	119272036	+
						LNC_006551	NC_010448.4	58501887	58516143	-
						LNC_006100	NC_010448.4	119262497	119269635	+
						LNC_006556	NC_010448.4	58502900	58517586	-
						LNC_013908	NC_010458.4	25853245	25857413	-
						LNC_006103	NC_010448.4	119762844	119834011	+
						LNC_006557	NC_010448.4	59485737	59486678	-
						LNC_006102	NC_010448.4	119262497	119285659	+
						LNC_012768	NC_010456.5	71491544	71496680	-
						LNC_006554	NC_010448.4	58501887	58517586	-
						LNC_008930	NC_010451.4	3378419	3379262	-
						LNC_012764	NC_010456.5	61389363	61398431	-
						LNC_006105	NC_010448.4	119861845	119865822	+
						LNC_012766	NC_010456.5	71095668	71122063	-
						LNC_006555	NC_010448.4	58501887	58517586	-
						LNC_012760	NC_010456.5	61100387	61101545	-
						LNC_012761	NC_010456.5	61100387	61101545	-
						LNC_012762	NC_010456.5	61372288	61393558	-
						LNC_006104	NC_010448.4	119830000	119834011	+
						LNC_006008	NC_010448.4	91792071	91829911	+
						LNC_006107	NC_010448.4	121143968	121301080	+
						LNC_006009	NC_010448.4	92283154	92293693	+
						LNC_006106	NC_010448.4	120610345	120624030	+
						LNC_006558	NC_010448.4	59520935	59523067	-
						LNC_006559	NC_010448.4	59769438	59771722	-
						LNC_007537	NC_010449.5	29745944	29748659	-
						LNC_007536	NC_010449.5	29653673	29654873	-
						LNC_007069	NC_010449.5	23807563	23814926	+
						LNC_007068	NC_010449.5	23800941	23803577	+
						LNC_007535	NC_010449.5	29642330	29642900	-
						LNC_007061	NC_010449.5	23636229	23637525	+
						LNC_007060	NC_010449.5	23546266	23546864	+
						LNC_007063	NC_010449.5	23763995	23765999	+
						LNC_007062	NC_010449.5	23757388	23758863	+
						LNC_007065	NC_010449.5	23777140	23780598	+
						LNC_007064	NC_010449.5	23763995	23768489	+
						LNC_007067	NC_010449.5	23778803	23780598	+
						LNC_007066	NC_010449.5	23777140	23780598	+
						LNC_010414	NC_010454.4	55353782	55356155	+
						LNC_009939	NC_010453.5	19562854	19567090	-
						LNC_009938	NC_010453.5	19562854	19566914	-
						LNC_009935	NC_010453.5	19551863	19566914	-
						LNC_009934	NC_010453.5	18168918	18197884	-
						LNC_009937	NC_010453.5	19551863	19567090	-
						LNC_009936	NC_010453.5	19551863	19567090	-
						LNC_009931	NC_010453.5	15757079	15760149	-
						LNC_007027	NC_010449.5	13921759	13928370	+
						LNC_009933	NC_010453.5	18021382	18033949	-
						LNC_009932	NC_010453.5	15762238	15765817	-
						LNC_006440	NC_010448.4	48979988	48982543	-
						LNC_006441	NC_010448.4	49008749	49010090	-
						LNC_006442	NC_010448.4	49272444	49276314	-
						LNC_006443	NC_010448.4	49273207	49276269	-
						LNC_006444	NC_010448.4	49273613	49276405	-
						LNC_006445	NC_010448.4	49280225	49289392	-
						LNC_000879	NC_010443.5	43004371	43106775	-
						LNC_000878	NC_010443.5	42787709	42896280	-
						LNC_000877	NC_010443.5	41057784	41058596	-
						LNC_000876	NC_010443.5	40134940	40141558	-
						LNC_000875	NC_010443.5	40099348	40141558	-
						LNC_000874	NC_010443.5	40099348	40141558	-
						LNC_000873	NC_010443.5	37656120	37660313	-
						LNC_000872	NC_010443.5	35889822	35909105	-
						LNC_000871	NC_010443.5	35853136	35883938	-
						LNC_000870	NC_010443.5	35853136	35883931	-
						LNC_000727	NC_010443.5	268420321	268421823	+
						LNC_000726	NC_010443.5	268393480	268400345	+
						LNC_000725	NC_010443.5	268393448	268400345	+
						LNC_000724	NC_010443.5	268374255	268379200	+
						LNC_000723	NC_010443.5	268372825	268382424	+
						LNC_000722	NC_010443.5	268356545	268359441	+
						LNC_000721	NC_010443.5	268356542	268359441	+
						LNC_000720	NC_010443.5	268356536	268359441	+
						LNC_005939	NC_010448.4	78975554	79001981	+
						LNC_005938	NC_010448.4	78919957	78935661	+
						LNC_010969	NC_010455.5	31919246	31923712	+
						LNC_000729	NC_010443.5	268586125	268587258	+
						LNC_000728	NC_010443.5	268427718	268430423	+
						LNC_002581	NC_010444.4	71928645	71936137	-
						LNC_002580	NC_010444.4	71896534	71903200	-
						LNC_002583	NC_010444.4	72662722	72665536	-
						LNC_002582	NC_010444.4	72627680	72629568	-
						LNC_002585	NC_010444.4	72697731	72698272	-
						LNC_002584	NC_010444.4	72663170	72665536	-
						LNC_002587	NC_010444.4	72836102	72842084	-
						LNC_002586	NC_010444.4	72697731	72698376	-
						LNC_002589	NC_010444.4	73131042	73137923	-
						LNC_002588	NC_010444.4	72844604	72847712	-
						LNC_012357	NC_010456.5	108099107	108150780	+
						LNC_012356	NC_010456.5	108099101	108150780	+
						LNC_001439	NC_010443.5	242242641	242278033	-
						LNC_012350	NC_010456.5	107231515	107247577	+
						LNC_006421	NC_010448.4	46011815	46012395	-
						LNC_012352	NC_010456.5	107831143	107840934	+
						LNC_003191	NC_010445.4	53679686	53686038	+
						LNC_003190	NC_010445.4	53349868	53490452	+
						LNC_003193	NC_010445.4	55107825	55108173	+
						LNC_003192	NC_010445.4	55041659	55054364	+
						LNC_003195	NC_010445.4	56017981	56045430	+
						LNC_003194	NC_010445.4	55667858	55676972	+
						LNC_003197	NC_010445.4	56824834	56857517	+
						LNC_003196	NC_010445.4	56630215	56632141	+
						LNC_003199	NC_010445.4	57364345	57380732	+
						LNC_003198	NC_010445.4	57078712	57082326	+
						LNC_013392	NC_010457.5	32016134	32020828	-
						LNC_009854	NC_010453.5	77245397	77249778	+
						LNC_007028	NC_010449.5	19396750	19406130	+
						LNC_009855	NC_010453.5	77324622	77356129	+
						LNC_009852	NC_010453.5	76876603	76882117	+
						LNC_009853	NC_010453.5	77232223	77233306	+
						LNC_009850	NC_010453.5	75539301	75541368	+
						LNC_009851	NC_010453.5	76858298	76872033	+
						LNC_000597	NC_010443.5	224974181	224980399	+
						LNC_010605	NC_010454.4	20914050	20922050	-
						LNC_010604	NC_010454.4	20902381	20922050	-
						LNC_010607	NC_010454.4	20916621	20922050	-
						LNC_010606	NC_010454.4	20914050	20922050	-
						LNC_001588	NC_010444.4	4571512	4575932	+
						LNC_001589	NC_010444.4	4589619	4615625	+
						LNC_010603	NC_010454.4	20888064	20891426	-
						LNC_010602	NC_010454.4	20886722	20891426	-
						LNC_001584	NC_010444.4	4394701	4400013	+
						LNC_001585	NC_010444.4	4394913	4407323	+
						LNC_001586	NC_010444.4	4417638	4523385	+
						LNC_001587	NC_010444.4	4428984	4523385	+
						LNC_001580	NC_010444.4	3621303	3633316	+
						LNC_001581	NC_010444.4	4173963	4176145	+
						LNC_001582	NC_010444.4	4180840	4184936	+
						LNC_001583	NC_010444.4	4188870	4189344	+
						LNC_008510	NC_010450.4	135803087	135806972	-
						LNC_008511	NC_010450.4	135803087	135806973	-
						LNC_008512	NC_010450.4	135803087	135810317	-
						LNC_008513	NC_010450.4	135803087	135810317	-
						LNC_008514	NC_010450.4	135803087	135810317	-
						LNC_008515	NC_010450.4	135807559	135810317	-
						LNC_008516	NC_010450.4	135846886	135862638	-
						LNC_008517	NC_010450.4	137732211	137878504	-
						LNC_007412	NC_010449.5	114644009	114674831	+
						LNC_008519	NC_010450.4	137820688	137877597	-
						LNC_011950	NC_010455.5	203325855	203330226	-
						LNC_011951	NC_010455.5	203358238	203372038	-
						LNC_011956	NC_010455.5	204856526	204859225	-
						LNC_011957	NC_010455.5	206024900	206030853	-
						LNC_011954	NC_010455.5	203412560	203479221	-
						LNC_011955	NC_010455.5	203444658	203479211	-
						LNC_012979	NC_010456.5	139072590	139108061	-
						LNC_012978	NC_010456.5	139072590	139108061	-
						LNC_009435	NC_010452.4	48892744	48920958	+
						LNC_005458	NC_010447.5	65907656	65922170	-
						LNC_012872	NC_010456.5	107538543	107540193	-
						LNC_012971	NC_010456.5	135131355	135142897	-
						LNC_012970	NC_010456.5	135042155	135049966	-
						LNC_012973	NC_010456.5	136721443	136734516	-
						LNC_005459	NC_010447.5	66478100	66481880	-
						LNC_012975	NC_010456.5	138733300	138771523	-
						LNC_012974	NC_010456.5	137242644	137248867	-
						LNC_012977	NC_010456.5	139072590	139108061	-
						LNC_012976	NC_010456.5	139072590	139090427	-
						LNC_009203	NC_010451.4	104973442	105000010	-
						LNC_005456	NC_010447.5	64295995	64297464	-
						LNC_009201	NC_010451.4	103325937	103327957	-
						LNC_009200	NC_010451.4	103316207	103327968	-
						LNC_009207	NC_010451.4	107297726	107336393	-
						LNC_009206	NC_010451.4	107292806	107336393	-
						LNC_009205	NC_010451.4	106966048	106992825	-
						LNC_005457	NC_010447.5	65897512	65912074	-
						LNC_008631	NC_010451.4	35167945	35185789	+
						LNC_009209	NC_010451.4	107312834	107336393	-
						LNC_009208	NC_010451.4	107297726	107336393	-
						LNC_005454	NC_010447.5	64072679	64079144	-
						LNC_001056	NC_010443.5	112371290	112399704	-
						LNC_001057	NC_010443.5	112371290	112399704	-
						LNC_001054	NC_010443.5	112371290	112399541	-
						LNC_001055	NC_010443.5	112371290	112399541	-
						LNC_001052	NC_010443.5	112344216	112369003	-
						LNC_001053	NC_010443.5	112353388	112355947	-
						LNC_001050	NC_010443.5	112344216	112368701	-
						LNC_001051	NC_010443.5	112344216	112369003	-
						LNC_005452	NC_010447.5	64034765	64035462	-
						LNC_013008	NC_010457.5	16306422	16413995	+
						LNC_013009	NC_010457.5	16313319	16413995	+
						LNC_001058	NC_010443.5	112396245	112399553	-
						LNC_005453	NC_010447.5	64034765	64035594	-
						LNC_005450	NC_010447.5	64023287	64024768	-
						LNC_008630	NC_010451.4	35167945	35185789	+
						LNC_005451	NC_010447.5	64031920	64034543	-
						LNC_009437	NC_010452.4	49477326	49502266	+
						LNC_013393	NC_010457.5	32023182	32024961	-
						LNC_014510	NC_010460.4	23843564	23881787	+
						LNC_001139	NC_010443.5	128893981	128930674	-
						LNC_001138	NC_010443.5	128642129	128642602	-
						LNC_001135	NC_010443.5	128471306	128474333	-
						LNC_001134	NC_010443.5	128412099	128424075	-
						LNC_001137	NC_010443.5	128596123	128633649	-
						LNC_001136	NC_010443.5	128582615	128633649	-
						LNC_001131	NC_010443.5	127977223	127991724	-
						LNC_001130	NC_010443.5	127972862	127992235	-
						LNC_001133	NC_010443.5	128394050	128395551	-
						LNC_001132	NC_010443.5	128332099	128349532	-
						LNC_008632	NC_010451.4	35167993	35185789	+
						LNC_011814	NC_010455.5	134588324	134591937	-
						LNC_012559	NC_010456.5	22387002	22395073	-
						LNC_012867	NC_010456.5	104384063	104429128	-
[truncated: 13,546 more rows]
