# Supplementary material for: An Exploration of Non-Coding RNAs in Extracellular Vesicles Delivered by Swine Anterior Pituitary
Source: Front Genet. 2021 Nov 29;12:772753. doi: 10.3389/fgene.2021.772753 (PMC8667663; doi:10.3389/fgene.2021.772753)
Supplement: Supplementary file 5 [file DataSheet1.ZIP]

Archive with 6 entries (5 files):
- original blot/
- original blot/Figure 1C-Calnexin.jpg
- original blot/Figure 1C-CD63.jpg
- original blot/Figure 1C-CD9.jpg
- original blot/Figure 1C-TSG101.Tif
- original blot/original western blots.docx
