# Supplementary material for: An Exploration of Non-Coding RNAs in Extracellular Vesicles Delivered by Swine Anterior Pituitary
Source: Front Genet. 2021 Nov 29;12:772753. doi: 10.3389/fgene.2021.772753 (PMC8667663; doi:10.3389/fgene.2021.772753)
Supplement: Supplementary file 8 [file Table4.XLSX]

## Sheet: Sheet1
circRNA ID	Chromosome number	start	end	strand
novel_circ_0000012	NC_000845.1	12456	12720	-
novel_circ_0000016	NC_000845.1	14237	14631	-
novel_circ_0000019	NC_000845.1	14457	14631	-
novel_circ_0000020	NC_000845.1	1531	1788	-
novel_circ_0000033	NC_000845.1	8380	8829	+
novel_circ_0000034	NC_000845.1	9171	9782	-
novel_circ_0000040	NC_010443.5	100589849	100613174	+
novel_circ_0000050	NC_010443.5	108482615	108486823	-
novel_circ_0000055	NC_010443.5	113097706	113102025	+
novel_circ_0000058	NC_010443.5	114684500	114684804	+
novel_circ_0000059	NC_010443.5	115553444	115579538	-
novel_circ_0000063	NC_010443.5	11652407	11654804	+
novel_circ_0000068	NC_010443.5	119735150	119740313	-
novel_circ_0000069	NC_010443.5	119738114	119740313	-
novel_circ_0000077	NC_010443.5	121217325	121228255	+
novel_circ_0000078	NC_010443.5	121217325	121230821	+
novel_circ_0000089	NC_010443.5	127746551	127748761	+
novel_circ_0000100	NC_010443.5	129062736	129078630	-
novel_circ_0000103	NC_010443.5	130233522	130242062	+
novel_circ_0000110	NC_010443.5	135924974	135933024	+
novel_circ_0000113	NC_010443.5	13859887	13863063	+
novel_circ_0000118	NC_010443.5	14416334	14457143	-
novel_circ_0000131	NC_010443.5	161909789	161924707	-
novel_circ_0000137	NC_010443.5	163477440	163481032	-
novel_circ_0000145	NC_010443.5	164420444	164422619	+
novel_circ_0000147	NC_010443.5	1654691	1663793	-
novel_circ_0000148	NC_010443.5	166033283	166037819	+
novel_circ_0000149	NC_010443.5	166036952	166044981	+
novel_circ_0000150	NC_010443.5	169503332	169542823	-
novel_circ_0000158	NC_010443.5	175244213	175246746	+
novel_circ_0000164	NC_010443.5	179671893	179686485	-
novel_circ_0000165	NC_010443.5	179671909	179686501	-
novel_circ_0000166	NC_010443.5	179671938	179686530	-
novel_circ_0000167	NC_010443.5	179671962	179686554	+
novel_circ_0000168	NC_010443.5	179671983	179686574	-
novel_circ_0000169	NC_010443.5	179671987	179686578	+
novel_circ_0000170	NC_010443.5	179672014	179686605	-
novel_circ_0000171	NC_010443.5	179672027	179686618	-
novel_circ_0000173	NC_010443.5	179672066	179686657	+
novel_circ_0000191	NC_010443.5	18712394	18764492	+
novel_circ_0000192	NC_010443.5	187235544	187248174	-
novel_circ_0000199	NC_010443.5	189419732	189425110	-
novel_circ_0000200	NC_010443.5	189746193	189769062	+
novel_circ_0000205	NC_010443.5	203531905	203537078	-
novel_circ_0000207	NC_010443.5	203726014	203739415	+
novel_circ_0000217	NC_010443.5	215371011	215389275	-
novel_circ_0000220	NC_010443.5	216148994	216177064	+
novel_circ_0000223	NC_010443.5	216887701	216897938	-
novel_circ_0000225	NC_010443.5	218542444	218573173	+
novel_circ_0000233	NC_010443.5	227999396	228037829	-
novel_circ_0000239	NC_010443.5	230091379	230101283	+
novel_circ_0000248	NC_010443.5	239483804	239488233	-
novel_circ_0000267	NC_010443.5	252363708	252364124	-
novel_circ_0000268	NC_010443.5	252431130	252435454	+
novel_circ_0000271	NC_010443.5	253012173	253014268	-
novel_circ_0000289	NC_010443.5	266296449	266312700	-
novel_circ_0000290	NC_010443.5	266296453	266312704	-
novel_circ_0000293	NC_010443.5	266981814	267028781	+
novel_circ_0000305	NC_010443.5	33271333	33278592	-
novel_circ_0000316	NC_010443.5	45173523	45175843	+
novel_circ_0000322	NC_010443.5	52134345	52179177	+
novel_circ_0000329	NC_010443.5	55666251	55669095	+
novel_circ_0000331	NC_010443.5	55666251	55694602	+
novel_circ_0000336	NC_010443.5	57788271	57790359	-
novel_circ_0000338	NC_010443.5	641933	653683	+
novel_circ_0000352	NC_010443.5	79879035	79879318	-
novel_circ_0000353	NC_010443.5	79885358	79886038	-
novel_circ_0000354	NC_010443.5	82587979	82594233	+
novel_circ_0000360	NC_010443.5	85926480	85964180	-
novel_circ_0000361	NC_010443.5	87134226	87153004	+
novel_circ_0000362	NC_010443.5	87210272	87215583	+
novel_circ_0000368	NC_010443.5	90220787	90269663	-
novel_circ_0000371	NC_010443.5	9224552	9225251	+
novel_circ_0000380	NC_010444.4	102535640	102539766	-
novel_circ_0000385	NC_010444.4	114338108	114343919	-
novel_circ_0000387	NC_010444.4	114358052	114371287	-
novel_circ_0000394	NC_010444.4	117419181	117427557	+
novel_circ_0000397	NC_010444.4	118773809	118774228	+
novel_circ_0000406	NC_010444.4	129490	134217	-
novel_circ_0000407	NC_010444.4	131354293	131363905	-
novel_circ_0000410	NC_010444.4	133906134	133922606	-
novel_circ_0000418	NC_010444.4	136907205	136911528	+
novel_circ_0000428	NC_010444.4	140023009	140031581	-
novel_circ_0000431	NC_010444.4	141219339	141220554	+
novel_circ_0000432	NC_010444.4	141219339	141222143	+
novel_circ_0000448	NC_010444.4	16373974	16389509	+
novel_circ_0000460	NC_010444.4	30398136	30457750	-
novel_circ_0000473	NC_010444.4	46576743	46576999	-
novel_circ_0000480	NC_010444.4	49026939	49027233	+
novel_circ_0000489	NC_010444.4	62307778	62313757	+
novel_circ_0000497	NC_010444.4	6755694	6755860	+
novel_circ_0000498	NC_010444.4	6755694	6755881	+
novel_circ_0000499	NC_010444.4	6755700	6755888	-
novel_circ_0000504	NC_010444.4	6756388	6756585	-
novel_circ_0000510	NC_010444.4	6756414	6756591	-
novel_circ_0000536	NC_010444.4	81583156	81584662	-
novel_circ_0000540	NC_010444.4	83899648	83904383	-
novel_circ_0000544	NC_010444.4	88043810	88070008	+
novel_circ_0000555	NC_010444.4	95657633	95680452	-
novel_circ_0000556	NC_010444.4	95657660	95677798	-
novel_circ_0000565	NC_010445.4	106872180	106892436	-
novel_circ_0000575	NC_010445.4	112636836	112653047	-
novel_circ_0000576	NC_010445.4	112848357	112871469	-
novel_circ_0000578	NC_010445.4	113091744	113131647	+
novel_circ_0000602	NC_010445.4	125416358	125418275	+
novel_circ_0000609	NC_010445.4	126848010	126848971	+
novel_circ_0000622	NC_010445.4	22775251	22783358	+
novel_circ_0000624	NC_010445.4	23692699	23704670	-
novel_circ_0000628	NC_010445.4	2814415	2831893	+
novel_circ_0000641	NC_010445.4	39285073	39285226	-
novel_circ_0000648	NC_010445.4	42011358	42012685	-
novel_circ_0000654	NC_010445.4	44102880	44122061	-
novel_circ_0000666	NC_010445.4	49135556	49135742	-
novel_circ_0000672	NC_010445.4	5347406	5368914	+
novel_circ_0000674	NC_010445.4	54799380	54816635	+
novel_circ_0000680	NC_010445.4	57813372	57814349	-
novel_circ_0000684	NC_010445.4	67569693	67584978	+
novel_circ_0000696	NC_010445.4	73037452	73039722	+
novel_circ_0000703	NC_010445.4	78952889	78971884	-
novel_circ_0000717	NC_010445.4	86205454	86205952	+
novel_circ_0000718	NC_010445.4	86297987	86298417	-
novel_circ_0000730	NC_010445.4	90338815	90381579	+
novel_circ_0000731	NC_010445.4	92695159	92695465	+
novel_circ_0000748	NC_010446.5	107846329	107848522	+
novel_circ_0000754	NC_010446.5	111009675	111010000	-
novel_circ_0000761	NC_010446.5	117360109	117367392	-
novel_circ_0000772	NC_010446.5	122275846	122285360	-
novel_circ_0000776	NC_010446.5	123986246	123998502	-
novel_circ_0000778	NC_010446.5	124520318	124566870	+
novel_circ_0000784	NC_010446.5	125831439	125835266	+
novel_circ_0000786	NC_010446.5	129116232	129134916	-
novel_circ_0000798	NC_010446.5	16272610	16281983	-
novel_circ_0000800	NC_010446.5	29038356	29068902	-
novel_circ_0000801	NC_010446.5	29040443	29068902	-
novel_circ_0000802	NC_010446.5	29058485	29068902	-
novel_circ_0000804	NC_010446.5	30117541	30174417	+
novel_circ_0000808	NC_010446.5	31158877	31159051	-
novel_circ_0000810	NC_010446.5	33087512	33153512	-
novel_circ_0000811	NC_010446.5	33263080	33292751	-
novel_circ_0000821	NC_010446.5	38110195	38111049	+
novel_circ_0000826	NC_010446.5	42191620	42197878	+
novel_circ_0000838	NC_010446.5	52510952	52540235	-
novel_circ_0000839	NC_010446.5	53953105	53953347	+
novel_circ_0000841	NC_010446.5	53953448	53953704	-
novel_circ_0000849	NC_010446.5	56569141	56583910	+
novel_circ_0000858	NC_010446.5	67679792	67689219	-
novel_circ_0000862	NC_010446.5	68935649	68958236	-
novel_circ_0000876	NC_010446.5	78644034	78661386	-
novel_circ_0000881	NC_010446.5	80977922	81047314	+
novel_circ_0000891	NC_010446.5	90161230	90163552	+
novel_circ_0000896	NC_010446.5	93738636	93747422	+
novel_circ_0000900	NC_010446.5	94216681	94220967	+
novel_circ_0000911	NC_010446.5	98669434	98669610	-
novel_circ_0000914	NC_010446.5	99515002	99537986	+
novel_circ_0000915	NC_010447.5	100294417	100311221	-
novel_circ_0000918	NC_010447.5	101568268	101595923	+
novel_circ_0000919	NC_010447.5	101790861	101795355	+
novel_circ_0000933	NC_010447.5	15153515	15188027	-
novel_circ_0000938	NC_010447.5	18289012	18289186	+
novel_circ_0000941	NC_010447.5	21267343	21267784	-
novel_circ_0000945	NC_010447.5	22008783	22009750	-
novel_circ_0000950	NC_010447.5	2675421	2701290	-
novel_circ_0000957	NC_010447.5	33533422	33548592	+
novel_circ_0000963	NC_010447.5	35635563	35638764	-
novel_circ_0000966	NC_010447.5	35866142	35877522	+
novel_circ_0000967	NC_010447.5	3717599	3739361	-
novel_circ_0000976	NC_010447.5	45400039	45403216	-
novel_circ_0000979	NC_010447.5	46402703	46418898	-
novel_circ_0000988	NC_010447.5	58079140	58083307	-
novel_circ_0000993	NC_010447.5	60168450	60168844	+
novel_circ_0001000	NC_010447.5	6565452	6566862	+
novel_circ_0001018	NC_010447.5	73372350	73387814	-
novel_circ_0001031	NC_010447.5	79458762	79460620	-
novel_circ_0001032	NC_010447.5	80397838	80401155	-
novel_circ_0001045	NC_010447.5	85285641	85286475	-
novel_circ_0001046	NC_010447.5	86173515	86211231	-
novel_circ_0001055	NC_010447.5	94368660	94375527	-
novel_circ_0001061	NC_010448.4	103393336	103414682	-
novel_circ_0001070	NC_010448.4	106217222	106217661	-
novel_circ_0001074	NC_010448.4	106936501	106978180	+
novel_circ_0001075	NC_010448.4	106936501	106994788	+
novel_circ_0001087	NC_010448.4	115564344	115574834	-
novel_circ_0001089	NC_010448.4	117942102	117948715	-
novel_circ_0001090	NC_010448.4	117942102	117975017	-
novel_circ_0001094	NC_010448.4	12234386	12236356	+
novel_circ_0001097	NC_010448.4	12234386	12252148	+
novel_circ_0001103	NC_010448.4	135569386	135570057	+
novel_circ_0001104	NC_010448.4	135651326	135660627	+
novel_circ_0001109	NC_010448.4	138964558	138981411	+
novel_circ_0001116	NC_010448.4	1466440	1472876	-
novel_circ_0001119	NC_010448.4	149633392	149666969	-
novel_circ_0001131	NC_010448.4	155709579	155724087	-
novel_circ_0001132	NC_010448.4	158113661	158125574	-
novel_circ_0001141	NC_010448.4	166989366	167000612	+
novel_circ_0001144	NC_010448.4	168716697	168717962	-
novel_circ_0001147	NC_010448.4	168831727	168843105	-
novel_circ_0001155	NC_010448.4	17706790	17726847	-
novel_circ_0001162	NC_010448.4	18635883	18661608	+
novel_circ_0001173	NC_010448.4	31835305	31849452	-
novel_circ_0001174	NC_010448.4	31978480	31980100	-
novel_circ_0001186	NC_010448.4	43867656	43870512	+
novel_circ_0001187	NC_010448.4	43867656	43879544	+
novel_circ_0001195	NC_010448.4	51226509	51226836	+
novel_circ_0001206	NC_010448.4	57094105	57119176	+
novel_circ_0001211	NC_010448.4	62642809	62647361	+
novel_circ_0001216	NC_010448.4	69106983	69124265	-
novel_circ_0001217	NC_010448.4	69170745	69179898	-
novel_circ_0001226	NC_010448.4	72271905	72276745	+
novel_circ_0001231	NC_010448.4	75038900	75043103	+
novel_circ_0001240	NC_010448.4	82338700	82340051	+
novel_circ_0001255	NC_010448.4	89127455	89131566	+
novel_circ_0001262	NC_010448.4	91593752	91605991	+
novel_circ_0001272	NC_010448.4	98504292	98506141	+
novel_circ_0001274	NC_010448.4	98742426	98790460	-
novel_circ_0001277	NC_010448.4	98754168	98790460	-
novel_circ_0001278	NC_010448.4	99163770	99166743	-
novel_circ_0001279	NC_010449.5	103654105	103664878	-
novel_circ_0001290	NC_010449.5	112641974	112645192	-
novel_circ_0001298	NC_010449.5	114936847	114962971	+
novel_circ_0001302	NC_010449.5	116785960	116786209	-
novel_circ_0001303	NC_010449.5	116785960	116786235	-
novel_circ_0001312	NC_010449.5	120464279	120473807	-
novel_circ_0001314	NC_010449.5	121661477	121661871	+
novel_circ_0001319	NC_010449.5	13921772	13929874	-
novel_circ_0001324	NC_010449.5	1914502	1925620	-
novel_circ_0001325	NC_010449.5	1914502	1954818	-
novel_circ_0001328	NC_010449.5	22852759	22889574	+
novel_circ_0001329	NC_010449.5	22854564	22870340	+
novel_circ_0001332	NC_010449.5	22889304	22917041	+
novel_circ_0001333	NC_010449.5	22889304	22956239	+
novel_circ_0001334	NC_010449.5	22889799	22938970	+
novel_circ_0001337	NC_010449.5	23022970	23023608	-
novel_circ_0001352	NC_010449.5	34069425	34089247	-
novel_circ_0001366	NC_010449.5	51782207	51792316	+
novel_circ_0001383	NC_010449.5	62714873	62737351	-
novel_circ_0001386	NC_010449.5	64286781	64287500	+
novel_circ_0001388	NC_010449.5	64586116	64586778	-
novel_circ_0001390	NC_010449.5	65198471	65198799	+
novel_circ_0001392	NC_010449.5	68160991	68169856	+
novel_circ_0001393	NC_010449.5	68160991	68180716	+
novel_circ_0001401	NC_010449.5	68514624	68521235	+
novel_circ_0001402	NC_010449.5	68514624	68526660	+
novel_circ_0001405	NC_010449.5	68514624	68539413	+
novel_circ_0001410	NC_010449.5	74995761	74996138	+
novel_circ_0001411	NC_010449.5	77769109	77771399	+
novel_circ_0001413	NC_010449.5	77950750	77956163	+
novel_circ_0001415	NC_010449.5	78551560	78551800	+
novel_circ_0001416	NC_010449.5	78551578	78551849	-
novel_circ_0001417	NC_010449.5	78551578	78551859	-
novel_circ_0001427	NC_010449.5	86081592	86087677	-
novel_circ_0001431	NC_010449.5	90166971	90189415	-
novel_circ_0001432	NC_010449.5	90751453	90794467	+
novel_circ_0001448	NC_010450.4	106645247	106656825	-
novel_circ_0001451	NC_010450.4	111817009	111829302	+
novel_circ_0001452	NC_010450.4	112685623	112686605	-
novel_circ_0001460	NC_010450.4	118006838	118011909	+
novel_circ_0001468	NC_010450.4	130365447	130365913	+
novel_circ_0001479	NC_010450.4	133753401	133759076	+
novel_circ_0001494	NC_010450.4	18861487	18879156	-
novel_circ_0001500	NC_010450.4	30396356	30417634	+
novel_circ_0001508	NC_010450.4	31875366	31900809	+
novel_circ_0001510	NC_010450.4	32573296	32602049	+
novel_circ_0001513	NC_010450.4	33601087	33603766	-
novel_circ_0001514	NC_010450.4	37441276	37445470	+
novel_circ_0001515	NC_010450.4	38273588	38287382	+
novel_circ_0001517	NC_010450.4	39008496	39040610	+
novel_circ_0001524	NC_010450.4	44556764	44562777	+
novel_circ_0001533	NC_010450.4	65423753	65428014	-
novel_circ_0001562	NC_010450.4	84188604	84189357	-
novel_circ_0001565	NC_010450.4	86233110	86246280	+
novel_circ_0001569	NC_010450.4	87799382	87820356	+
novel_circ_0001571	NC_010450.4	87799385	87820356	+
novel_circ_0001582	NC_010451.4	10229872	10258500	+
novel_circ_0001583	NC_010451.4	103461676	103461930	-
novel_circ_0001585	NC_010451.4	104977275	104978823	+
novel_circ_0001595	NC_010451.4	109287969	109288079	+
novel_circ_0001596	NC_010451.4	109287994	109288079	+
novel_circ_0001600	NC_010451.4	114390362	114391922	+
novel_circ_0001602	NC_010451.4	114937098	114951665	+
novel_circ_0001609	NC_010451.4	118014575	118041744	-
novel_circ_0001626	NC_010451.4	12155870	12166226	-
novel_circ_0001631	NC_010451.4	12162492	12166226	-
novel_circ_0001653	NC_010451.4	136163958	136176358	-
novel_circ_0001656	NC_010451.4	19885864	19913189	-
novel_circ_0001657	NC_010451.4	19892115	19913189	-
novel_circ_0001658	NC_010451.4	19897759	19913189	-
novel_circ_0001659	NC_010451.4	19905674	19913189	-
novel_circ_0001670	NC_010451.4	27836846	27837513	+
novel_circ_0001671	NC_010451.4	27868697	27877872	-
novel_circ_0001675	NC_010451.4	33731307	33732436	+
novel_circ_0001680	NC_010451.4	36006413	36016257	-
novel_circ_0001698	NC_010451.4	45784064	45785898	+
novel_circ_0001704	NC_010451.4	4801797	4809581	-
novel_circ_0001706	NC_010451.4	48152107	48168468	+
novel_circ_0001709	NC_010451.4	52729719	52731041	+
novel_circ_0001719	NC_010451.4	66405628	66409132	-
novel_circ_0001721	NC_010451.4	66406845	66409132	-
novel_circ_0001722	NC_010451.4	66406845	66413572	-
novel_circ_0001724	NC_010451.4	72041412	72044514	+
novel_circ_0001726	NC_010451.4	72286430	72301787	+
novel_circ_0001731	NC_010451.4	74804077	74852463	+
novel_circ_0001736	NC_010451.4	8147103	8157830	-
novel_circ_0001745	NC_010451.4	87039401	87047919	-
novel_circ_0001782	NC_010452.4	29037749	29038934	+
novel_circ_0001789	NC_010452.4	33610153	33613235	+
novel_circ_0001790	NC_010452.4	39984145	39991160	+
novel_circ_0001792	NC_010452.4	40010113	40017055	+
novel_circ_0001793	NC_010452.4	42063515	42079536	+
novel_circ_0001794	NC_010452.4	42063515	42147610	+
novel_circ_0001798	NC_010452.4	42552537	42555555	-
novel_circ_0001802	NC_010452.4	44830779	44833945	+
novel_circ_0001804	NC_010452.4	45992308	46006364	+
novel_circ_0001809	NC_010452.4	48820846	48824559	-
novel_circ_0001810	NC_010452.4	48820846	48827379	-
novel_circ_0001812	NC_010452.4	48901135	48907143	-
novel_circ_0001813	NC_010452.4	48911447	48916899	-
novel_circ_0001818	NC_010452.4	53169686	53202893	-
novel_circ_0001823	NC_010452.4	57126905	57137646	-
novel_circ_0001830	NC_010452.4	65179074	65191886	+
novel_circ_0001831	NC_010452.4	65187799	65191886	+
novel_circ_0001836	NC_010452.4	69201375	69235186	-
novel_circ_0001837	NC_010452.4	69212793	69235186	-
novel_circ_0001841	NC_010453.5	11156484	11161359	+
novel_circ_0001842	NC_010453.5	11156484	11181394	+
novel_circ_0001843	NC_010453.5	11156484	11209651	+
novel_circ_0001852	NC_010453.5	13775003	13776697	+
novel_circ_0001853	NC_010453.5	1455411	1463356	-
novel_circ_0001861	NC_010453.5	21327944	21342707	+
novel_circ_0001864	NC_010453.5	21797313	21805764	-
novel_circ_0001870	NC_010453.5	24732397	24739289	-
novel_circ_0001873	NC_010453.5	25749778	25761445	-
novel_circ_0001880	NC_010453.5	4338230	4345913	+
novel_circ_0001885	NC_010453.5	51531488	51531654	+
novel_circ_0001889	NC_010453.5	534134	562934	-
novel_circ_0001890	NC_010453.5	543479	562934	-
novel_circ_0001891	NC_010453.5	5503064	5507316	+
novel_circ_0001893	NC_010453.5	5503064	5546751	+
novel_circ_0001897	NC_010453.5	662513	676545	+
novel_circ_0001902	NC_010453.5	69792526	69794145	-
novel_circ_0001903	NC_010453.5	69982435	70001752	-
novel_circ_0001910	NC_010453.5	74256034	74258629	-
novel_circ_0001915	NC_010453.5	78543048	78543369	-
novel_circ_0001918	NC_010453.5	9132179	9170916	+
novel_circ_0001921	NC_010453.5	9576208	9579851	-
novel_circ_0001924	NC_010454.4	11669305	11671052	-
novel_circ_0001930	NC_010454.4	12621341	12657864	-
novel_circ_0001938	NC_010454.4	14533440	14538259	-
novel_circ_0001947	NC_010454.4	15065673	15066078	-
novel_circ_0001962	NC_010454.4	16953322	16954694	+
novel_circ_0001976	NC_010454.4	23333657	23334806	+
novel_circ_0001978	NC_010454.4	23848164	23862768	+
novel_circ_0001995	NC_010454.4	36150267	36154292	+
novel_circ_0002004	NC_010454.4	42587229	42596350	-
novel_circ_0002008	NC_010454.4	43673068	43691261	-
novel_circ_0002016	NC_010454.4	48687198	48712536	+
novel_circ_0002018	NC_010454.4	50206419	50209164	-
novel_circ_0002023	NC_010454.4	51619118	51658146	-
novel_circ_0002024	NC_010454.4	51636712	51680596	-
novel_circ_0002028	NC_010454.4	580547	585916	-
novel_circ_0002029	NC_010454.4	59319171	59323398	+
novel_circ_0002030	NC_010454.4	59319171	59331703	+
novel_circ_0002033	NC_010454.4	59333940	59338842	+
novel_circ_0002042	NC_010455.5	108671002	108677607	+
novel_circ_0002045	NC_010455.5	108816285	108820326	-
novel_circ_0002047	NC_010455.5	108829482	108854260	-
novel_circ_0002054	NC_010455.5	120778215	120779879	+
novel_circ_0002055	NC_010455.5	120847773	120850194	+
novel_circ_0002056	NC_010455.5	120919102	120935351	-
novel_circ_0002057	NC_010455.5	120931035	120935351	-
novel_circ_0002072	NC_010455.5	133710722	133727006	+
novel_circ_0002076	NC_010455.5	134998505	135020313	+
novel_circ_0002077	NC_010455.5	135007590	135020313	+
novel_circ_0002087	NC_010455.5	140731009	140750477	-
novel_circ_0002098	NC_010455.5	147837955	147839301	-
novel_circ_0002103	NC_010455.5	151811868	151818699	-
novel_circ_0002110	NC_010455.5	158599500	158601951	+
novel_circ_0002116	NC_010455.5	17582875	17587193	+
novel_circ_0002117	NC_010455.5	17612079	17618646	+
novel_circ_0002126	NC_010455.5	194780606	194786566	-
novel_circ_0002127	NC_010455.5	195361318	195364404	-
novel_circ_0002135	NC_010455.5	200012506	200018021	+
novel_circ_0002138	NC_010455.5	200704928	200731785	+
novel_circ_0002140	NC_010455.5	200707865	200731785	+
novel_circ_0002143	NC_010455.5	200731730	200764717	+
novel_circ_0002145	NC_010455.5	201043325	201068601	+
novel_circ_0002147	NC_010455.5	201067068	201121879	+
novel_circ_0002150	NC_010455.5	203325936	203330171	+
novel_circ_0002151	NC_010455.5	204816135	204853275	+
novel_circ_0002157	NC_010455.5	22216775	22239729	+
novel_circ_0002166	NC_010455.5	26892207	26922971	-
novel_circ_0002170	NC_010455.5	2943235	2943437	-
novel_circ_0002175	NC_010455.5	31673545	31676127	-
novel_circ_0002178	NC_010455.5	32466923	32478114	+
novel_circ_0002183	NC_010455.5	34799993	34814973	-
novel_circ_0002186	NC_010455.5	37878192	37904450	-
novel_circ_0002188	NC_010455.5	38452832	38490204	+
novel_circ_0002190	NC_010455.5	38531388	38545830	-
novel_circ_0002191	NC_010455.5	38538686	38545830	-
novel_circ_0002195	NC_010455.5	39468506	39468774	-
novel_circ_0002208	NC_010455.5	66493800	66495580	-
novel_circ_0002214	NC_010455.5	71794793	71797638	-
novel_circ_0002224	NC_010455.5	82256890	82274534	+
novel_circ_0002225	NC_010455.5	82256890	82285635	+
novel_circ_0002247	NC_010456.5	103551371	103561257	+
novel_circ_0002248	NC_010456.5	103551371	103564282	+
novel_circ_0002266	NC_010456.5	112836924	112844150	-
novel_circ_0002274	NC_010456.5	121310319	121320413	+
novel_circ_0002276	NC_010456.5	121316587	121320413	+
novel_circ_0002280	NC_010456.5	125707565	125716203	+
novel_circ_0002287	NC_010456.5	129707559	129710524	-
novel_circ_0002290	NC_010456.5	131560093	131576631	-
novel_circ_0002291	NC_010456.5	134280156	134282673	+
novel_circ_0002296	NC_010456.5	22898417	22902571	-
novel_circ_0002299	NC_010456.5	23351790	23359125	-
novel_circ_0002305	NC_010456.5	29281863	29290551	-
novel_circ_0002306	NC_010456.5	29674051	29689007	+
novel_circ_0002328	NC_010456.5	40286618	40287366	-
novel_circ_0002332	NC_010456.5	41766149	41766912	-
novel_circ_0002335	NC_010456.5	42306562	42314121	-
novel_circ_0002336	NC_010456.5	45333702	45334478	+
novel_circ_0002337	NC_010456.5	45333705	45334478	+
novel_circ_0002350	NC_010456.5	49359962	49372590	+
novel_circ_0002351	NC_010456.5	49380313	49380521	+
novel_circ_0002362	NC_010456.5	56073931	56077868	+
novel_circ_0002367	NC_010456.5	59432074	59439450	+
novel_circ_0002368	NC_010456.5	60813333	60813820	-
novel_circ_0002370	NC_010456.5	62602233	62608494	+
novel_circ_0002377	NC_010456.5	71210077	71239477	-
novel_circ_0002382	NC_010456.5	71765049	71773116	+
novel_circ_0002387	NC_010456.5	76267806	76288361	-
novel_circ_0002390	NC_010456.5	77706065	77706658	+
novel_circ_0002401	NC_010456.5	9478894	9505715	-
novel_circ_0002402	NC_010456.5	9497311	9505715	-
novel_circ_0002403	NC_010456.5	99777609	99777965	+
novel_circ_0002405	NC_010457.5	101878520	101883548	+
novel_circ_0002418	NC_010457.5	106867716	106882819	+
novel_circ_0002423	NC_010457.5	109436410	109441836	-
novel_circ_0002429	NC_010457.5	112840120	112896614	-
novel_circ_0002430	NC_010457.5	112869862	112896614	-
novel_circ_0002431	NC_010457.5	112895497	112896614	-
novel_circ_0002432	NC_010457.5	115836672	115856304	+
novel_circ_0002434	NC_010457.5	117631741	117639443	+
novel_circ_0002439	NC_010457.5	125569198	125581390	-
novel_circ_0002469	NC_010457.5	4207162	4211249	-
novel_circ_0002478	NC_010457.5	54310540	54312703	+
novel_circ_0002484	NC_010457.5	60397512	60403463	-
novel_circ_0002485	NC_010457.5	60405552	60414442	-
novel_circ_0002486	NC_010457.5	60407129	60414442	-
novel_circ_0002488	NC_010457.5	66291709	66299872	-
novel_circ_0002489	NC_010457.5	66292954	66299872	-
novel_circ_0002504	NC_010457.5	77226316	77283482	-
novel_circ_0002505	NC_010457.5	77234645	77283482	-
novel_circ_0002506	NC_010457.5	77249915	77283482	-
novel_circ_0002507	NC_010457.5	77251048	77283482	-
novel_circ_0002512	NC_010457.5	88210865	88211674	+
novel_circ_0002513	NC_010457.5	88438193	88438918	-
novel_circ_0002515	NC_010457.5	91510897	91514202	+
novel_circ_0002523	NC_010458.4	18379578	18387297	-
novel_circ_0002531	NC_010458.4	21480185	21480336	+
novel_circ_0002541	NC_010458.4	23735575	23745763	-
novel_circ_0002561	NC_010458.4	40231896	40253338	+
novel_circ_0002585	NC_010458.4	641781	655912	-
novel_circ_0002587	NC_010458.4	64257834	64266685	+
novel_circ_0002588	NC_010458.4	69126080	69133446	+
novel_circ_0002589	NC_010458.4	72099771	72105944	-
novel_circ_0002600	NC_010459.5	22333519	22347295	-
novel_circ_0002630	NC_010459.5	41119107	41127499	+
novel_circ_0002641	NC_010459.5	50931698	50933570	-
novel_circ_0002642	NC_010459.5	52866611	52872517	-
novel_circ_0002646	NC_010459.5	63033431	63044659	+
novel_circ_0002647	NC_010459.5	65333	92381	-
novel_circ_0002650	NC_010460.4	10283698	10300806	-
novel_circ_0002661	NC_010460.4	17911856	17947161	+
novel_circ_0002677	NC_010460.4	2633092	2661452	-
novel_circ_0002693	NC_010460.4	44996262	45011080	+
novel_circ_0002702	NC_010460.4	5252443	5254144	+
novel_circ_0002706	NC_010460.4	54336794	54349529	-
novel_circ_0002707	NC_010460.4	54393585	54404485	-
novel_circ_0002727	NC_010461.5	115221682	115223307	+
novel_circ_0002728	NC_010461.5	115221707	115221904	+
novel_circ_0002730	NC_010461.5	115221707	115221978	+
novel_circ_0002731	NC_010461.5	115221707	115222145	+
novel_circ_0002740	NC_010461.5	115221776	115222216	-
novel_circ_0002765	NC_010461.5	43052046	43052598	-
novel_circ_0002784	NC_010461.5	61720718	61735982	-
novel_circ_0002785	NC_010461.5	61720718	61746482	-
novel_circ_0002786	NC_010461.5	61720718	61767475	-
novel_circ_0002807	NW_018084804.1	114320	114449	-
novel_circ_0002808	NW_018084804.1	114357	114512	-
novel_circ_0002813	NW_018084874.1	631356	631791	-
novel_circ_0002814	NW_018084874.1	631356	663972	-
novel_circ_0002817	NW_018084979.1	1906773	1907412	+
novel_circ_0002833	NW_018085100.1	2544618	2546905	+
novel_circ_0002834	NW_018085100.1	2553864	2569906	+
novel_circ_0002835	NW_018085108.1	43373	44074	-
