# Supplementary material for: An Exploration of Non-Coding RNAs in Extracellular Vesicles Delivered by Swine Anterior Pituitary
Source: Front Genet. 2021 Nov 29;12:772753. doi: 10.3389/fgene.2021.772753 (PMC8667663; doi:10.3389/fgene.2021.772753)
Supplement: Supplementary file 9 [file DataSheet2.ZIP]

Archive with 3 entries (2 files):
- original picture of figure 1A/
- original picture of figure 1A/Picture on the left of figure 1A.tif
- original picture of figure 1A/Picture on the right of figure 1A.tif
