# Supplementary material for: An Exploration of Non-Coding RNAs in Extracellular Vesicles Delivered by Swine Anterior Pituitary
Source: Front Genet. 2021 Nov 29;12:772753. doi: 10.3389/fgene.2021.772753 (PMC8667663; doi:10.3389/fgene.2021.772753)
Supplement: Supplementary file 10 [file Table1.XLSX]

## Sheet: Sheet1
Summary of small RNAs
type	EV_1	percent	EV_2	percent	EV_3	percent
total reads	12973836	1	15955171	1	15726389	1
clean reads	12778982	0.985	15668033	0.982	15353011	0.9763
Q20	0.9979		0.9975		0.9968
Q30	0.9937		0.9926		0.9906
Mapped total sRNA	12148770	1	14480140	1	13165788	1
Known_miRNA	10310427	0.8487	10608073	0.7326	8374376	0.6361
rRNA	246788	0.0203	1156996	0.0799	1651227	0.1254
tRNA	42304	0.0035	136678	0.0094	111342	0.0085
snRNA	69711	0.0057	191634	0.0132	163039	0.0124
snoRNA	67926	0.0056	218206	0.0151	207904	0.0158
repeat	42261	0.0035	138328	0.0096	322303	0.0245
novel__miRNA	164186	0.0135	195944	0.0135	250548	0.019
exon:+	112012	0.0092	377211	0.0261	591415	0.0449
exon:-	2374	0.0002	7283	0.0005	9008	0.0007
intron:+	37188	0.0031	89311	0.0062	99990	0.0076
intron:-	3397	0.0003	11700	0.0008	14055	0.0011
other	1050196	0.0864	1348776	0.0931	1370581	0.1041
